# Supplementary material for: 2,2′-(Disulfanedi­yl)bis­[4,6-(4-fluoro­phen­yl)pyrimidine]
Source: Acta Crystallogr Sect E Struct Rep Online. 2012 Jan 21;68(Pt 2):o476–7. doi: 10.1107/S1600536812001912 (PMC3275226; doi:10.1107/S1600536812001912)
Supplement: Supplementary file 1 [file e-68-0o476-sup1.cif]

##############################################################################
#                                                                            #
# This CIF contains the data in a paper accepted for publication in          #
# Acta Crystallographica Section E. It conforms to the requirements of       #
# Notes for Authors for Acta Crystallographica Section E, and has been       #
# peer reviewed under the auspices of the IUCr Commission on Journals.       #
#                                                                            #
# Full details of the Crystallographic Information File format               #
# are given in the paper "The Crystallographic Information File (CIF):       #
# a New Standard Archive File for Crystallography" by S. R. Hall, F. H.      #
# Allen and I. D. Brown [Acta Cryst. (1991), A47, 655-685].                  #
#                                                                            #
# The current version of the core CIF dictionary is obtainable from          #
# ftp://ftp.iucr.org/pub/cif_core.dic.                                       #
#                                                                            #
# Software is freely available for graphical display of the structure(s)     #
# in this CIF. For information consult the CIF software page                 #
# http://www.iucr.org/resources/cif/software.                                #
#                                                                            #
# This file may be used for bona fide research purposes within the           #
# scientific community so long as proper attribution is given to the journal # 
# article from which it was obtained.                                        #
#                                                                            #
##############################################################################
data_I
_audit_creation_method     SHELXL-97
_chemical_name_systematic
;
2,2'-(Disulfanediyl)bis[4,6-(4-fluorophenyl)pyrimidine]
;
_chemical_name_common     ?
_chemical_formula_moiety     'C32 H18 F4 N4 S2'
_chemical_formula_sum     'C32 H18 F4 N4 S2'
_chemical_formula_iupac     'C32 H18 F4 N4 S2'
_chemical_formula_weight     598.62
_chemical_melting_point     473
_symmetry_cell_setting     triclinic
_symmetry_space_group_name_H-M     'P -1'
_symmetry_space_group_name_Hall     '-P 1'
loop_
    _symmetry_equiv_pos_as_xyz
    'x, y, z'
    '-x, -y, -z'
_cell_length_a     9.3371(2)
_cell_length_b     11.3093(3)
_cell_length_c     13.1984(3)
_cell_angle_alpha     102.3640(10)
_cell_angle_beta     93.0940(10)
_cell_angle_gamma     94.0100(10)
_cell_volume     1354.64(6)
_cell_formula_units_Z     2
_cell_measurement_reflns_used     9335
_cell_measurement_theta_min     2.69
_cell_measurement_theta_max     28.29
_cell_measurement_temperature     200(2)
_exptl_crystal_description     'block'
_exptl_crystal_colour     'colourless'
_exptl_crystal_size_max     0.50
_exptl_crystal_size_mid     0.42
_exptl_crystal_size_min     0.29
_exptl_crystal_density_diffrn     1.468
_exptl_crystal_density_meas     ?
_exptl_crystal_density_method     'not measured'
_exptl_crystal_F_000     612
_exptl_absorpt_coefficient_mu     0.255
_exptl_absorpt_correction_type     multi-scan
_exptl_absorpt_process_details
;
(SADABS; Bruker, 2008)
;
_exptl_absorpt_correction_T_min     0.899
_exptl_absorpt_correction_T_max     1.000
_exptl_special_details     ?
_diffrn_ambient_temperature     200(2)
_diffrn_radiation_type     MoK\a
_diffrn_radiation_wavelength     0.71073
_diffrn_radiation_source     'fine-focus sealed tube'
_diffrn_radiation_monochromator     graphite
_diffrn_measurement_device_type     'Bruker APEXII CCD'
_diffrn_measurement_device     ?
_diffrn_measurement_method     '\f and \w scans'
_diffrn_reflns_number     22345
_diffrn_reflns_av_R_equivalents     0.0187
_diffrn_reflns_av_sigmaI/netI     0.0159
_diffrn_reflns_theta_min     1.58
_diffrn_reflns_theta_max     28.00
_diffrn_reflns_theta_full     28.00
_diffrn_measured_fraction_theta_max     0.986
_diffrn_measured_fraction_theta_full     0.986
_diffrn_reflns_limit_h_min     -12
_diffrn_reflns_limit_h_max     12
_diffrn_reflns_limit_k_min     -14
_diffrn_reflns_limit_k_max     14
_diffrn_reflns_limit_l_min     -17
_diffrn_reflns_limit_l_max     17
_refine_special_details
;
;
_reflns_number_total     6451
_reflns_number_gt     5761
_reflns_threshold_expression     I>2sigma(I)
_refine_ls_structure_factor_coef     Fsqd
_refine_ls_matrix_type     full
_refine_ls_R_factor_all     0.0497
_refine_ls_R_factor_gt     0.0431
_refine_ls_wR_factor_gt     0.0995
_refine_ls_wR_factor_ref     0.1063
_refine_ls_goodness_of_fit_ref     1.081
_refine_ls_restrained_S_all     1.081
_refine_ls_number_reflns     6451
_refine_ls_number_parameters     379
_refine_ls_number_restraints     0
_refine_ls_hydrogen_treatment     constr
_refine_ls_weighting_scheme     calc
_refine_ls_weighting_details
         'calc w=1/[\s^2^(Fo^2^)+(0.0346P)^2^+0.9028P] where P=(Fo^2^+2Fc^2^)/3'
_atom_sites_solution_hydrogens     geom
_atom_sites_solution_primary     direct
_atom_sites_solution_secondary     difmap
_refine_ls_shift/su_max     0.000
_refine_ls_shift/su_mean     0.000
_refine_diff_density_max     0.313
_refine_diff_density_min     -0.322
_refine_ls_extinction_method     none
_refine_ls_extinction_coef     ?
_refine_ls_abs_structure_Flack     ?
loop_
    _atom_type_symbol
    _atom_type_description
    _atom_type_scat_dispersion_real
    _atom_type_scat_dispersion_imag
    _atom_type_scat_source
    'C' 'C' 0.0033 0.0016
                         'International Tables Vol C Tables 4.2.6.8 and 6.1.1.4'
    'H' 'H' 0.0000 0.0000
                         'International Tables Vol C Tables 4.2.6.8 and 6.1.1.4'
    'F' 'F' 0.0171 0.0103
                         'International Tables Vol C Tables 4.2.6.8 and 6.1.1.4'
    'N' 'N' 0.0061 0.0033
                         'International Tables Vol C Tables 4.2.6.8 and 6.1.1.4'
    'S' 'S' 0.1246 0.1234
                         'International Tables Vol C Tables 4.2.6.8 and 6.1.1.4'
_computing_data_collection     'APEX2 (Bruker, 2010)'
_computing_cell_refinement     'SAINT (Bruker, 2010)'
_computing_data_reduction     'SAINT (Bruker, 2010)'
_computing_structure_solution     'SHELXS97 (Sheldrick, 2008)'
_computing_structure_refinement     'SHELXL97 (Sheldrick, 2008)'
_computing_molecular_graphics
             'ORTEP-3 (Farrugia, 1997) and Mercury (Macrae <i>et al.</i>, 2008)'
_computing_publication_material
                            'SHELXL97 (Sheldrick, 2008) and PLATON (Spek, 2009)'
loop_
    _atom_site_type_symbol
    _atom_site_label
    _atom_site_fract_x
    _atom_site_fract_y
    _atom_site_fract_z
    _atom_site_U_iso_or_equiv
    _atom_site_adp_type
    _atom_site_calc_flag
    _atom_site_refinement_flags
    _atom_site_occupancy
    _atom_site_symmetry_multiplicity
    _atom_site_disorder_assembly
    _atom_site_disorder_group
    S S1 0.37731(5) 0.31376(4) 0.26342(3) 0.03759(11) Uani d . 1 1 . .
    S S2 0.23667(4) 0.41454(4) 0.34681(3) 0.03494(10) Uani d . 1 1 . .
    F F1 -0.06380(17) 0.81314(12) -0.05425(12) 0.0723(4) Uani d . 1 1 . .
    F F2 0.73521(13) -0.01865(10) -0.30804(9) 0.0521(3) Uani d . 1 1 . .
    F F3 0.02419(15) 1.00874(11) 0.83195(11) 0.0637(3) Uani d . 1 1 . .
    F F4 1.10058(14) 0.77983(16) 0.33546(12) 0.0774(4) Uani d . 1 1 . .
    N N1 0.29556(14) 0.44408(12) 0.12393(10) 0.0311(3) Uani d . 1 1 . .
    N N2 0.44257(14) 0.27892(12) 0.07397(10) 0.0320(3) Uani d . 1 1 . .
    N N3 0.26650(14) 0.61506(12) 0.48428(10) 0.0320(3) Uani d . 1 1 . .
    N N4 0.47390(14) 0.57227(13) 0.38773(10) 0.0334(3) Uani d . 1 1 . .
    C C1 0.36867(17) 0.35313(14) 0.13960(11) 0.0309(3) Uani d . 1 1 . .
    C C2 0.29035(16) 0.46115(13) 0.02575(12) 0.0292(3) Uani d . 1 1 . .
    C C3 0.36157(17) 0.38768(15) -0.05031(12) 0.0334(3) Uani d . 1 1 . .
    H H3 0.3566 0.3989 -0.1197 0.040 Uiso calc R 1 1 . .
    C C4 0.44010(16) 0.29759(14) -0.02361(11) 0.0294(3) Uani d . 1 1 . .
    C C5 0.34108(16) 0.54935(14) 0.41297(11) 0.0308(3) Uani d . 1 1 . .
    C C6 0.33586(17) 0.71875(14) 0.54009(12) 0.0318(3) Uani d . 1 1 . .
    C C7 0.47672(17) 0.75261(15) 0.52079(12) 0.0349(3) Uani d . 1 1 . .
    H H7 0.5264 0.8257 0.5600 0.042 Uiso calc R 1 1 . .
    C C8 0.54258(17) 0.67698(15) 0.44294(12) 0.0331(3) Uani d . 1 1 . .
    C C11 0.20270(17) 0.55857(14) 0.00478(12) 0.0320(3) Uani d . 1 1 . .
    C C12 0.12508(18) 0.62160(15) 0.08269(14) 0.0370(3) Uani d . 1 1 . .
    H H12 0.1329 0.6046 0.1501 0.044 Uiso calc R 1 1 . .
    C C13 0.0366(2) 0.70877(16) 0.06379(16) 0.0440(4) Uani d . 1 1 . .
    H H13 -0.0162 0.7519 0.1173 0.053 Uiso calc R 1 1 . .
    C C14 0.0272(2) 0.73108(16) -0.03430(17) 0.0499(5) Uani d . 1 1 . .
    C C15 0.1043(3) 0.67359(18) -0.11258(16) 0.0552(5) Uani d . 1 1 . .
    H H15 0.0969 0.6925 -0.1793 0.066 Uiso calc R 1 1 . .
    C C16 0.1936(2) 0.58729(17) -0.09272(14) 0.0459(4) Uani d . 1 1 . .
    H H16 0.2490 0.5473 -0.1460 0.055 Uiso calc R 1 1 . .
    C C21 0.52169(16) 0.21607(14) -0.09826(12) 0.0300(3) Uani d . 1 1 . .
    C C22 0.53314(18) 0.23192(16) -0.19960(13) 0.0371(3) Uani d . 1 1 . .
    H H22 0.4902 0.2973 -0.2207 0.045 Uiso calc R 1 1 . .
    C C23 0.60651(18) 0.15328(17) -0.26961(13) 0.0393(4) Uani d . 1 1 . .
    H H23 0.6139 0.1637 -0.3387 0.047 Uiso calc R 1 1 . .
    C C24 0.66812(18) 0.06038(15) -0.23720(13) 0.0373(3) Uani d . 1 1 . .
    C C25 0.6638(2) 0.04285(16) -0.13765(14) 0.0425(4) Uani d . 1 1 . .
    H H25 0.7102 -0.0212 -0.1170 0.051 Uiso calc R 1 1 . .
    C C26 0.58958(19) 0.12172(15) -0.06828(13) 0.0378(3) Uani d . 1 1 . .
    H H26 0.5848 0.1113 0.0010 0.045 Uiso calc R 1 1 . .
    C C31 0.25489(17) 0.79344(14) 0.61996(12) 0.0327(3) Uani d . 1 1 . .
    C C32 0.10495(17) 0.77498(15) 0.61593(13) 0.0346(3) Uani d . 1 1 . .
    H H32 0.0560 0.7119 0.5637 0.042 Uiso calc R 1 1 . .
    C C33 0.02688(19) 0.84753(16) 0.68718(14) 0.0393(4) Uani d . 1 1 . .
    H H33 -0.0752 0.8360 0.6835 0.047 Uiso calc R 1 1 . .
    C C34 0.1000(2) 0.93649(16) 0.76335(15) 0.0435(4) Uani d . 1 1 . .
    C C35 0.2474(2) 0.95525(17) 0.77240(17) 0.0512(5) Uani d . 1 1 . .
    H H35 0.2954 1.0161 0.8270 0.061 Uiso calc R 1 1 . .
    C C36 0.3244(2) 0.88330(17) 0.69998(15) 0.0460(4) Uani d . 1 1 . .
    H H36 0.4265 0.8954 0.7049 0.055 Uiso calc R 1 1 . .
    C C41 0.69065(17) 0.70585(16) 0.41465(12) 0.0360(3) Uani d . 1 1 . .
    C C42 0.7498(2) 0.82591(19) 0.43150(15) 0.0453(4) Uani d . 1 1 . .
    H H42 0.6955 0.8905 0.4621 0.054 Uiso calc R 1 1 . .
    C C43 0.8882(2) 0.8507(2) 0.40345(16) 0.0530(5) Uani d . 1 1 . .
    H H43 0.9290 0.9321 0.4137 0.064 Uiso calc R 1 1 . .
    C C44 0.9643(2) 0.7556(2) 0.36075(15) 0.0528(5) Uani d . 1 1 . .
    C C45 0.9107(2) 0.6363(2) 0.34300(16) 0.0518(5) Uani d . 1 1 . .
    H H45 0.9668 0.5725 0.3134 0.062 Uiso calc R 1 1 . .
    C C46 0.77154(19) 0.61228(18) 0.36986(14) 0.0421(4) Uani d . 1 1 . .
    H H46 0.7310 0.5306 0.3574 0.050 Uiso calc R 1 1 . .
loop_
    _atom_site_aniso_label
    _atom_site_aniso_U_11
    _atom_site_aniso_U_22
    _atom_site_aniso_U_33
    _atom_site_aniso_U_12
    _atom_site_aniso_U_13
    _atom_site_aniso_U_23
    S1 0.0500(2) 0.0384(2) 0.02800(19) 0.01296(17) 0.00568(16) 0.01157(15)
    S2 0.0364(2) 0.0365(2) 0.03120(19) -0.00018(15) 0.00548(15) 0.00601(15)
    F1 0.0848(10) 0.0544(7) 0.0823(10) 0.0325(7) -0.0139(8) 0.0213(7)
    F2 0.0581(7) 0.0488(6) 0.0472(6) 0.0148(5) 0.0151(5) -0.0004(5)
    F3 0.0668(8) 0.0465(7) 0.0701(8) 0.0144(6) 0.0177(6) -0.0103(6)
    F4 0.0405(7) 0.1182(13) 0.0760(9) -0.0167(7) 0.0180(6) 0.0305(9)
    N1 0.0334(6) 0.0321(6) 0.0283(6) 0.0045(5) 0.0021(5) 0.0074(5)
    N2 0.0335(6) 0.0352(7) 0.0287(6) 0.0058(5) 0.0026(5) 0.0087(5)
    N3 0.0300(6) 0.0357(7) 0.0307(6) 0.0016(5) 0.0020(5) 0.0085(5)
    N4 0.0315(6) 0.0414(7) 0.0298(6) 0.0033(5) 0.0047(5) 0.0126(5)
    C1 0.0336(7) 0.0332(7) 0.0267(7) 0.0024(6) 0.0014(6) 0.0085(6)
    C2 0.0282(7) 0.0297(7) 0.0297(7) -0.0012(5) -0.0011(5) 0.0086(6)
    C3 0.0373(8) 0.0370(8) 0.0278(7) 0.0049(6) 0.0021(6) 0.0110(6)
    C4 0.0281(7) 0.0318(7) 0.0282(7) -0.0007(5) 0.0018(5) 0.0077(6)
    C5 0.0315(7) 0.0366(8) 0.0264(7) 0.0017(6) 0.0012(6) 0.0119(6)
    C6 0.0321(7) 0.0348(8) 0.0302(7) 0.0016(6) -0.0001(6) 0.0115(6)
    C7 0.0336(8) 0.0393(8) 0.0321(8) -0.0025(6) -0.0010(6) 0.0113(6)
    C8 0.0309(7) 0.0427(8) 0.0290(7) 0.0010(6) 0.0000(6) 0.0159(6)
    C11 0.0323(7) 0.0285(7) 0.0349(8) -0.0006(6) -0.0031(6) 0.0082(6)
    C12 0.0379(8) 0.0344(8) 0.0395(8) 0.0035(6) 0.0015(7) 0.0100(7)
    C13 0.0433(9) 0.0357(8) 0.0522(10) 0.0084(7) 0.0016(8) 0.0070(7)
    C14 0.0538(11) 0.0323(9) 0.0634(12) 0.0092(8) -0.0146(9) 0.0130(8)
    C15 0.0795(15) 0.0446(10) 0.0440(10) 0.0137(10) -0.0101(10) 0.0165(8)
    C16 0.0620(12) 0.0413(9) 0.0364(9) 0.0113(8) 0.0000(8) 0.0117(7)
    C21 0.0273(7) 0.0323(7) 0.0291(7) -0.0008(6) 0.0020(5) 0.0048(6)
    C22 0.0368(8) 0.0445(9) 0.0323(8) 0.0084(7) 0.0035(6) 0.0117(7)
    C23 0.0363(8) 0.0521(10) 0.0296(8) 0.0060(7) 0.0055(6) 0.0080(7)
    C24 0.0320(8) 0.0382(8) 0.0376(8) 0.0009(6) 0.0064(6) -0.0010(7)
    C25 0.0489(10) 0.0362(8) 0.0443(9) 0.0113(7) 0.0067(8) 0.0095(7)
    C26 0.0438(9) 0.0376(8) 0.0341(8) 0.0058(7) 0.0057(7) 0.0106(7)
    C31 0.0340(8) 0.0318(7) 0.0330(8) 0.0026(6) 0.0017(6) 0.0083(6)
    C32 0.0344(8) 0.0355(8) 0.0335(8) 0.0019(6) 0.0001(6) 0.0074(6)
    C33 0.0369(8) 0.0378(8) 0.0441(9) 0.0063(7) 0.0058(7) 0.0096(7)
    C34 0.0531(10) 0.0313(8) 0.0460(10) 0.0104(7) 0.0092(8) 0.0046(7)
    C35 0.0538(11) 0.0379(9) 0.0529(11) 0.0000(8) -0.0012(9) -0.0077(8)
    C36 0.0384(9) 0.0421(9) 0.0515(11) -0.0013(7) -0.0011(8) -0.0004(8)
    C41 0.0311(7) 0.0506(9) 0.0291(7) -0.0020(7) 0.0003(6) 0.0171(7)
    C42 0.0414(9) 0.0535(11) 0.0431(9) -0.0045(8) 0.0022(7) 0.0183(8)
    C43 0.0474(10) 0.0652(13) 0.0479(11) -0.0160(9) -0.0002(8) 0.0233(9)
    C44 0.0336(9) 0.0871(15) 0.0401(10) -0.0092(9) 0.0050(7) 0.0229(10)
    C45 0.0390(9) 0.0746(14) 0.0452(10) 0.0052(9) 0.0113(8) 0.0184(10)
    C46 0.0360(8) 0.0555(10) 0.0373(9) 0.0002(7) 0.0069(7) 0.0161(8)
_geom_special_details
;
;
loop_
    _geom_bond_atom_site_label_1
    _geom_bond_atom_site_label_2
    _geom_bond_site_symmetry_2
    _geom_bond_distance
    _geom_bond_publ_flag
    S1 C1 . 1.7827(15) ?
    S1 S2 . 2.0156(6) ?
    S2 C5 . 1.7798(16) ?
    F1 C14 . 1.357(2) ?
    F2 C24 . 1.3598(18) ?
    F3 C34 . 1.350(2) ?
    F4 C44 . 1.357(2) ?
    N1 C1 . 1.319(2) ?
    N1 C2 . 1.3492(19) ?
    N2 C1 . 1.329(2) ?
    N2 C4 . 1.3482(19) ?
    N3 C5 . 1.329(2) ?
    N3 C6 . 1.345(2) ?
    N4 C5 . 1.324(2) ?
    N4 C8 . 1.349(2) ?
    C2 C3 . 1.390(2) ?
    C2 C11 . 1.481(2) ?
    C3 C4 . 1.389(2) ?
    C3 H3 . 0.9500 ?
    C4 C21 . 1.480(2) ?
    C6 C7 . 1.396(2) ?
    C6 C31 . 1.480(2) ?
    C7 C8 . 1.389(2) ?
    C7 H7 . 0.9500 ?
    C8 C41 . 1.484(2) ?
    C11 C12 . 1.389(2) ?
    C11 C16 . 1.393(2) ?
    C12 C13 . 1.383(2) ?
    C12 H12 . 0.9500 ?
    C13 C14 . 1.371(3) ?
    C13 H13 . 0.9500 ?
    C14 C15 . 1.367(3) ?
    C15 C16 . 1.384(3) ?
    C15 H15 . 0.9500 ?
    C16 H16 . 0.9500 ?
    C21 C26 . 1.395(2) ?
    C21 C22 . 1.396(2) ?
    C22 C23 . 1.384(2) ?
    C22 H22 . 0.9500 ?
    C23 C24 . 1.367(3) ?
    C23 H23 . 0.9500 ?
    C24 C25 . 1.372(3) ?
    C25 C26 . 1.386(2) ?
    C25 H25 . 0.9500 ?
    C26 H26 . 0.9500 ?
    C31 C36 . 1.394(2) ?
    C31 C32 . 1.397(2) ?
    C32 C33 . 1.384(2) ?
    C32 H32 . 0.9500 ?
    C33 C34 . 1.373(3) ?
    C33 H33 . 0.9500 ?
    C34 C35 . 1.373(3) ?
    C35 C36 . 1.384(3) ?
    C35 H35 . 0.9500 ?
    C36 H36 . 0.9500 ?
    C41 C46 . 1.390(3) ?
    C41 C42 . 1.397(3) ?
    C42 C43 . 1.389(3) ?
    C42 H42 . 0.9500 ?
    C43 C44 . 1.368(3) ?
    C43 H43 . 0.9500 ?
    C44 C45 . 1.372(3) ?
    C45 C46 . 1.389(2) ?
    C45 H45 . 0.9500 ?
    C46 H46 . 0.9500 ?
loop_
    _geom_angle_atom_site_label_1
    _geom_angle_atom_site_label_2
    _geom_angle_atom_site_label_3
    _geom_angle_site_symmetry_1
    _geom_angle_site_symmetry_3
    _geom_angle
    _geom_angle_publ_flag
    C1 S1 S2 . . 105.41(5) ?
    C5 S2 S1 . . 104.74(6) ?
    C1 N1 C2 . . 115.20(13) ?
    C1 N2 C4 . . 115.30(13) ?
    C5 N3 C6 . . 115.81(13) ?
    C5 N4 C8 . . 114.91(14) ?
    N1 C1 N2 . . 129.52(14) ?
    N1 C1 S1 . . 120.58(12) ?
    N2 C1 S1 . . 109.89(11) ?
    N1 C2 C3 . . 120.47(14) ?
    N1 C2 C11 . . 116.29(13) ?
    C3 C2 C11 . . 123.22(14) ?
    C4 C3 C2 . . 119.16(14) ?
    C4 C3 H3 . . 120.4 ?
    C2 C3 H3 . . 120.4 ?
    N2 C4 C3 . . 120.26(14) ?
    N2 C4 C21 . . 116.35(13) ?
    C3 C4 C21 . . 123.37(13) ?
    N4 C5 N3 . . 129.16(15) ?
    N4 C5 S2 . . 120.13(12) ?
    N3 C5 S2 . . 110.71(11) ?
    N3 C6 C7 . . 120.32(15) ?
    N3 C6 C31 . . 116.76(14) ?
    C7 C6 C31 . . 122.91(14) ?
    C8 C7 C6 . . 118.45(15) ?
    C8 C7 H7 . . 120.8 ?
    C6 C7 H7 . . 120.8 ?
    N4 C8 C7 . . 121.34(14) ?
    N4 C8 C41 . . 115.90(15) ?
    C7 C8 C41 . . 122.76(15) ?
    C12 C11 C16 . . 118.72(15) ?
    C12 C11 C2 . . 119.89(14) ?
    C16 C11 C2 . . 121.37(15) ?
    C13 C12 C11 . . 121.13(16) ?
    C13 C12 H12 . . 119.4 ?
    C11 C12 H12 . . 119.4 ?
    C14 C13 C12 . . 118.09(18) ?
    C14 C13 H13 . . 121.0 ?
    C12 C13 H13 . . 121.0 ?
    F1 C14 C15 . . 118.92(19) ?
    F1 C14 C13 . . 118.28(19) ?
    C15 C14 C13 . . 122.80(17) ?
    C14 C15 C16 . . 118.70(18) ?
    C14 C15 H15 . . 120.7 ?
    C16 C15 H15 . . 120.7 ?
    C15 C16 C11 . . 120.50(18) ?
    C15 C16 H16 . . 119.8 ?
    C11 C16 H16 . . 119.8 ?
    C26 C21 C22 . . 118.54(15) ?
    C26 C21 C4 . . 120.41(14) ?
    C22 C21 C4 . . 121.05(14) ?
    C23 C22 C21 . . 120.60(16) ?
    C23 C22 H22 . . 119.7 ?
    C21 C22 H22 . . 119.7 ?
    C24 C23 C22 . . 118.61(15) ?
    C24 C23 H23 . . 120.7 ?
    C22 C23 H23 . . 120.7 ?
    F2 C24 C23 . . 117.82(15) ?
    F2 C24 C25 . . 119.01(16) ?
    C23 C24 C25 . . 123.17(15) ?
    C24 C25 C26 . . 117.77(16) ?
    C24 C25 H25 . . 121.1 ?
    C26 C25 H25 . . 121.1 ?
    C25 C26 C21 . . 121.27(15) ?
    C25 C26 H26 . . 119.4 ?
    C21 C26 H26 . . 119.4 ?
    C36 C31 C32 . . 118.43(15) ?
    C36 C31 C6 . . 121.64(15) ?
    C32 C31 C6 . . 119.93(14) ?
    C33 C32 C31 . . 120.76(15) ?
    C33 C32 H32 . . 119.6 ?
    C31 C32 H32 . . 119.6 ?
    C34 C33 C32 . . 118.64(16) ?
    C34 C33 H33 . . 120.7 ?
    C32 C33 H33 . . 120.7 ?
    F3 C34 C35 . . 118.55(17) ?
    F3 C34 C33 . . 118.85(17) ?
    C35 C34 C33 . . 122.60(17) ?
    C34 C35 C36 . . 118.30(17) ?
    C34 C35 H35 . . 120.8 ?
    C36 C35 H35 . . 120.8 ?
    C35 C36 C31 . . 121.21(17) ?
    C35 C36 H36 . . 119.4 ?
    C31 C36 H36 . . 119.4 ?
    C46 C41 C42 . . 119.34(16) ?
    C46 C41 C8 . . 119.66(16) ?
    C42 C41 C8 . . 121.00(16) ?
    C43 C42 C41 . . 120.0(2) ?
    C43 C42 H42 . . 120.0 ?
    C41 C42 H42 . . 120.0 ?
    C44 C43 C42 . . 118.61(19) ?
    C44 C43 H43 . . 120.7 ?
    C42 C43 H43 . . 120.7 ?
    F4 C44 C43 . . 118.6(2) ?
    F4 C44 C45 . . 118.0(2) ?
    C43 C44 C45 . . 123.44(18) ?
    C44 C45 C46 . . 117.6(2) ?
    C44 C45 H45 . . 121.2 ?
    C46 C45 H45 . . 121.2 ?
    C45 C46 C41 . . 121.01(18) ?
    C45 C46 H46 . . 119.5 ?
    C41 C46 H46 . . 119.5 ?
loop_
    _geom_torsion_atom_site_label_1
    _geom_torsion_atom_site_label_2
    _geom_torsion_atom_site_label_3
    _geom_torsion_atom_site_label_4
    _geom_torsion_site_symmetry_1
    _geom_torsion_site_symmetry_2
    _geom_torsion_site_symmetry_3
    _geom_torsion_site_symmetry_4
    _geom_torsion
    _geom_torsion_publ_flag
    C1 S1 S2 C5 . . . . -91.82(7) ?
    C2 N1 C1 N2 . . . . 2.9(2) ?
    C2 N1 C1 S1 . . . . -176.59(11) ?
    C4 N2 C1 N1 . . . . -1.5(2) ?
    C4 N2 C1 S1 . . . . 178.03(11) ?
    S2 S1 C1 N1 . . . . 8.39(14) ?
    S2 S1 C1 N2 . . . . -171.23(10) ?
    C1 N1 C2 C3 . . . . -1.5(2) ?
    C1 N1 C2 C11 . . . . 176.95(13) ?
    N1 C2 C3 C4 . . . . -1.0(2) ?
    C11 C2 C3 C4 . . . . -179.30(14) ?
    C1 N2 C4 C3 . . . . -1.3(2) ?
    C1 N2 C4 C21 . . . . 179.99(13) ?
    C2 C3 C4 N2 . . . . 2.5(2) ?
    C2 C3 C4 C21 . . . . -178.93(14) ?
    C8 N4 C5 N3 . . . . 0.4(2) ?
    C8 N4 C5 S2 . . . . 179.94(11) ?
    C6 N3 C5 N4 . . . . -1.1(2) ?
    C6 N3 C5 S2 . . . . 179.26(11) ?
    S1 S2 C5 N4 . . . . 10.80(13) ?
    S1 S2 C5 N3 . . . . -169.55(9) ?
    C5 N3 C6 C7 . . . . 0.8(2) ?
    C5 N3 C6 C31 . . . . 179.98(13) ?
    N3 C6 C7 C8 . . . . 0.1(2) ?
    C31 C6 C7 C8 . . . . -179.02(14) ?
    C5 N4 C8 C7 . . . . 0.7(2) ?
    C5 N4 C8 C41 . . . . -178.85(13) ?
    C6 C7 C8 N4 . . . . -0.9(2) ?
    C6 C7 C8 C41 . . . . 178.62(14) ?
    N1 C2 C11 C12 . . . . -3.7(2) ?
    C3 C2 C11 C12 . . . . 174.69(15) ?
    N1 C2 C11 C16 . . . . 177.69(15) ?
    C3 C2 C11 C16 . . . . -3.9(2) ?
    C16 C11 C12 C13 . . . . 2.0(3) ?
    C2 C11 C12 C13 . . . . -176.68(15) ?
    C11 C12 C13 C14 . . . . 0.2(3) ?
    C12 C13 C14 F1 . . . . 177.49(17) ?
    C12 C13 C14 C15 . . . . -1.9(3) ?
    F1 C14 C15 C16 . . . . -178.03(19) ?
    C13 C14 C15 C16 . . . . 1.4(3) ?
    C14 C15 C16 C11 . . . . 0.9(3) ?
    C12 C11 C16 C15 . . . . -2.5(3) ?
    C2 C11 C16 C15 . . . . 176.11(17) ?
    N2 C4 C21 C26 . . . . 3.4(2) ?
    C3 C4 C21 C26 . . . . -175.27(15) ?
    N2 C4 C21 C22 . . . . -176.28(14) ?
    C3 C4 C21 C22 . . . . 5.1(2) ?
    C26 C21 C22 C23 . . . . 2.0(2) ?
    C4 C21 C22 C23 . . . . -178.31(15) ?
    C21 C22 C23 C24 . . . . -0.4(3) ?
    C22 C23 C24 F2 . . . . 177.63(15) ?
    C22 C23 C24 C25 . . . . -1.6(3) ?
    F2 C24 C25 C26 . . . . -177.34(15) ?
    C23 C24 C25 C26 . . . . 1.9(3) ?
    C24 C25 C26 C21 . . . . -0.2(3) ?
    C22 C21 C26 C25 . . . . -1.7(3) ?
    C4 C21 C26 C25 . . . . 178.59(15) ?
    N3 C6 C31 C36 . . . . 162.50(16) ?
    C7 C6 C31 C36 . . . . -18.4(2) ?
    N3 C6 C31 C32 . . . . -17.8(2) ?
    C7 C6 C31 C32 . . . . 161.33(15) ?
    C36 C31 C32 C33 . . . . 2.6(2) ?
    C6 C31 C32 C33 . . . . -177.10(15) ?
    C31 C32 C33 C34 . . . . -1.3(3) ?
    C32 C33 C34 F3 . . . . 178.93(16) ?
    C32 C33 C34 C35 . . . . -0.9(3) ?
    F3 C34 C35 C36 . . . . -178.10(18) ?
    C33 C34 C35 C36 . . . . 1.7(3) ?
    C34 C35 C36 C31 . . . . -0.3(3) ?
    C32 C31 C36 C35 . . . . -1.8(3) ?
    C6 C31 C36 C35 . . . . 177.95(17) ?
    N4 C8 C41 C46 . . . . -26.2(2) ?
    C7 C8 C41 C46 . . . . 154.22(16) ?
    N4 C8 C41 C42 . . . . 153.20(15) ?
    C7 C8 C41 C42 . . . . -26.3(2) ?
    C46 C41 C42 C43 . . . . 0.1(3) ?
    C8 C41 C42 C43 . . . . -179.39(16) ?
    C41 C42 C43 C44 . . . . -0.8(3) ?
    C42 C43 C44 F4 . . . . -178.60(17) ?
    C42 C43 C44 C45 . . . . 0.7(3) ?
    F4 C44 C45 C46 . . . . 179.51(17) ?
    C43 C44 C45 C46 . . . . 0.2(3) ?
    C44 C45 C46 C41 . . . . -1.0(3) ?
    C42 C41 C46 C45 . . . . 0.9(3) ?
    C8 C41 C46 C45 . . . . -179.67(16) ?
loop_
    _geom_hbond_atom_site_label_D
    _geom_hbond_atom_site_label_H
    _geom_hbond_atom_site_label_A
    _geom_hbond_site_symmetry_A
    _geom_hbond_distance_DH
    _geom_hbond_distance_HA
    _geom_hbond_distance_DA
    _geom_hbond_angle_DHA
    C33 H33 F2 1_466 0.95 2.49 3.204(2) 132
    C15 H15 Cg5 1_554 0.95 2.92 3.751(2) 147
    C23 H23 Cg2 2_665 0.95 2.98 3.7690(19) 141
_iucr_refine_instructions_details
;
TITL ba404_s in P-1
CELL  0.71073    9.3371   11.3093   13.1984   102.364    93.094    94.010
ZERR  2           0.0002    0.0003    0.0003     0.001     0.001     0.001
LATT   1
SFAC  C  H  F  N  S
UNIT    64   36   8   8   4
ACTA
BOND $H
CONF
HTAB
TEMP -73
OMIT -2 56
EQIV $1 -1+x,1+y,1+z
HTAB C33 F2_$1
L.S. 10
FMAP 2
PLAN -5
WGHT    0.034600    0.902800
FVAR       0.35553
S1    5    0.377313    0.313764    0.263423    11.00000    0.04996    0.03841 =
         0.02800    0.01157    0.00568    0.01296
S2    5    0.236672    0.414539    0.346809    11.00000    0.03639    0.03650 =
         0.03120    0.00601    0.00548   -0.00018
F1    3   -0.063796    0.813138   -0.054255    11.00000    0.08477    0.05443 =
         0.08232    0.02127   -0.01394    0.03254
F2    3    0.735206   -0.018651   -0.308044    11.00000    0.05808    0.04878 =
         0.04724   -0.00040    0.01506    0.01482
F3    3    0.024186    1.008740    0.831953    11.00000    0.06680    0.04649 =
         0.07012   -0.01033    0.01772    0.01443
F4    3    1.100584    0.779827    0.335462    11.00000    0.04048    0.11822 =
         0.07599    0.03049    0.01803   -0.01674
N1    4    0.295559    0.444084    0.123926    11.00000    0.03338    0.03211 =
         0.02833    0.00736    0.00207    0.00450
N2    4    0.442573    0.278921    0.073972    11.00000    0.03346    0.03522 =
         0.02868    0.00874    0.00259    0.00577
N3    4    0.266500    0.615060    0.484283    11.00000    0.02997    0.03566 =
         0.03070    0.00849    0.00205    0.00157
N4    4    0.473905    0.572267    0.387731    11.00000    0.03149    0.04141 =
         0.02985    0.01262    0.00474    0.00332
C1    1    0.368673    0.353134    0.139597    11.00000    0.03362    0.03324 =
         0.02671    0.00849    0.00144    0.00244
C2    1    0.290354    0.461148    0.025747    11.00000    0.02821    0.02969 =
         0.02971    0.00862   -0.00109   -0.00115
C3    1    0.361573    0.387676   -0.050309    11.00000    0.03729    0.03698 =
         0.02781    0.01102    0.00212    0.00494
AFIX  43
H3    2    0.356610    0.398924   -0.119670    11.00000   -1.20000
AFIX   0
C4    1    0.440096    0.297595   -0.023607    11.00000    0.02808    0.03185 =
         0.02823    0.00765    0.00178   -0.00069
C5    1    0.341080    0.549352    0.412973    11.00000    0.03145    0.03660 =
         0.02638    0.01195    0.00122    0.00168
C6    1    0.335861    0.718746    0.540092    11.00000    0.03212    0.03475 =
         0.03021    0.01147   -0.00014    0.00156
C7    1    0.476725    0.752608    0.520786    11.00000    0.03363    0.03932 =
         0.03213    0.01133   -0.00095   -0.00251
AFIX  43
H7    2    0.526396    0.825656    0.559959    11.00000   -1.20000
AFIX   0
C8    1    0.542582    0.676983    0.442943    11.00000    0.03088    0.04267 =
         0.02899    0.01593   -0.00001    0.00100
C11   1    0.202700    0.558574    0.004781    11.00000    0.03225    0.02849 =
         0.03491    0.00821   -0.00309   -0.00065
C12   1    0.125076    0.621604    0.082685    11.00000    0.03795    0.03439 =
         0.03945    0.00999    0.00148    0.00353
AFIX  43
H12   2    0.132901    0.604565    0.150098    11.00000   -1.20000
AFIX   0
C13   1    0.036569    0.708765    0.063787    11.00000    0.04334    0.03568 =
         0.05222    0.00703    0.00163    0.00841
AFIX  43
H13   2   -0.016177    0.751910    0.117267    11.00000   -1.20000
AFIX   0
C14   1    0.027167    0.731084   -0.034305    11.00000    0.05379    0.03231 =
         0.06345    0.01297   -0.01457    0.00916
C15   1    0.104333    0.673592   -0.112580    11.00000    0.07951    0.04464 =
         0.04400    0.01646   -0.01013    0.01374
AFIX  43
H15   2    0.096871    0.692497   -0.179316    11.00000   -1.20000
AFIX   0
C16   1    0.193559    0.587291   -0.092723    11.00000    0.06199    0.04133 =
         0.03637    0.01167    0.00004    0.01134
AFIX  43
H16   2    0.248995    0.547333   -0.145999    11.00000   -1.20000
AFIX   0
C21   1    0.521685    0.216065   -0.098261    11.00000    0.02729    0.03228 =
         0.02912    0.00484    0.00198   -0.00079
C22   1    0.533144    0.231921   -0.199597    11.00000    0.03678    0.04453 =
         0.03234    0.01170    0.00348    0.00841
AFIX  43
H22   2    0.490196    0.297283   -0.220712    11.00000   -1.20000
AFIX   0
C23   1    0.606512    0.153281   -0.269606    11.00000    0.03629    0.05214 =
         0.02962    0.00800    0.00553    0.00602
AFIX  43
H23   2    0.613898    0.163659   -0.338735    11.00000   -1.20000
AFIX   0
C24   1    0.668117    0.060377   -0.237198    11.00000    0.03202    0.03820 =
         0.03763   -0.00102    0.00641    0.00091
C25   1    0.663830    0.042850   -0.137651    11.00000    0.04892    0.03619 =
         0.04426    0.00953    0.00673    0.01128
AFIX  43
H25   2    0.710217   -0.021209   -0.116994    11.00000   -1.20000
AFIX   0
C26   1    0.589577    0.121717   -0.068279    11.00000    0.04382    0.03761 =
         0.03405    0.01063    0.00565    0.00585
AFIX  43
H26   2    0.584819    0.111328    0.001039    11.00000   -1.20000
AFIX   0
C31   1    0.254891    0.793439    0.619960    11.00000    0.03397    0.03176 =
         0.03298    0.00832    0.00169    0.00259
C32   1    0.104955    0.774982    0.615932    11.00000    0.03435    0.03549 =
         0.03352    0.00743    0.00005    0.00194
AFIX  43
H32   2    0.056039    0.711921    0.563692    11.00000   -1.20000
AFIX   0
C33   1    0.026882    0.847526    0.687184    11.00000    0.03695    0.03778 =
         0.04409    0.00957    0.00575    0.00632
AFIX  43
H33   2   -0.075186    0.835996    0.683465    11.00000   -1.20000
AFIX   0
C34   1    0.099978    0.936494    0.763347    11.00000    0.05305    0.03134 =
         0.04605    0.00465    0.00923    0.01039
C35   1    0.247420    0.955246    0.772403    11.00000    0.05380    0.03786 =
         0.05288   -0.00770   -0.00120   -0.00003
AFIX  43
H35   2    0.295378    1.016058    0.826992    11.00000   -1.20000
AFIX   0
C36   1    0.324391    0.883295    0.699975    11.00000    0.03844    0.04206 =
         0.05151   -0.00042   -0.00115   -0.00133
AFIX  43
H36   2    0.426463    0.895362    0.704876    11.00000   -1.20000
AFIX   0
C41   1    0.690649    0.705850    0.414647    11.00000    0.03112    0.05064 =
         0.02912    0.01714    0.00031   -0.00201
C42   1    0.749812    0.825909    0.431497    11.00000    0.04143    0.05352 =
         0.04314    0.01835    0.00222   -0.00447
AFIX  43
H42   2    0.695484    0.890549    0.462114    11.00000   -1.20000
AFIX   0
C43   1    0.888165    0.850734    0.403452    11.00000    0.04736    0.06521 =
         0.04795    0.02328   -0.00022   -0.01599
AFIX  43
H43   2    0.929048    0.932088    0.413711    11.00000   -1.20000
AFIX   0
C44   1    0.964303    0.755579    0.360752    11.00000    0.03364    0.08711 =
         0.04006    0.02292    0.00504   -0.00916
C45   1    0.910741    0.636346    0.343001    11.00000    0.03898    0.07460 =
         0.04523    0.01837    0.01129    0.00518
AFIX  43
H45   2    0.966815    0.572487    0.313395    11.00000   -1.20000
AFIX   0
C46   1    0.771540    0.612281    0.369862    11.00000    0.03604    0.05552 =
         0.03731    0.01608    0.00691    0.00016
AFIX  43
H46   2    0.731034    0.530615    0.357425    11.00000   -1.20000
HKLF 4
REM  ba404_s in P-1
REM R1 =  0.0431 for   5761 Fo > 4sig(Fo)  and  0.0497 for all   6451 data
REM    379 parameters refined using      0 restraints
END
WGHT      0.0347      0.9006
REM Highest difference peak  0.313,  deepest hole -0.322,  1-sigma level  0.048
Q1    1   0.4825  0.2583 -0.0605  11.00000  0.05    0.31
Q2    1   0.2890  0.3581  0.3041  11.00000  0.05    0.31
Q3    1   0.2959  0.4953  0.3775  11.00000  0.05    0.31
Q4    1   0.3167  0.4129 -0.0122  11.00000  0.05    0.29
Q5    1   0.5469  0.2352 -0.1405  11.00000  0.05    0.28
;
data_global
_journal_date_recd_electronic     2011-10-31
_journal_date_accepted     2012-01-16
_journal_name_full     'Acta Crystallographica, Section E'
_journal_year     2012
_journal_volume     68
_journal_issue      2
_journal_page_first     o476
_journal_page_last     o477
_journal_paper_category     QO
_journal_paper_doi     10.1107/S1600536812001912
_journal_coeditor_code     GK2426
_publ_contact_author_name     'Dr Richard Betz'
_publ_contact_author_address
;
Department of Chemistry
Nelson Mandela Metropolitan University
Summerstrand Campus (South)
University Way
Summerstrand
PO Box 77000
Port Elizabeth 6031
South Africa
;
_publ_contact_author_email     'richard.betz@webmail.co.za'
_publ_contact_author_fax     '+27-41-504-4236'
_publ_contact_author_phone     '+27-41-504-4285'
_publ_section_title
;
2,2'-(Disulfanediyl)bis[4,6-(4-fluorophenyl)pyrimidine]
;
loop_
    _publ_author_name
    _publ_author_address
    'Betz, Richard'
;
Nelson Mandela Metropolitan University
Summerstrand Campus
Department of Chemistry
University Way
Summerstrand
PO Box 77000
Port Elizabeth 6031
South Africa
;
    'Gerber, Thomas'
;
Nelson Mandela Metropolitan University
Summerstrand Campus
Department of Chemistry
University Way
Summerstrand
PO Box 77000
Port Elizabeth 6031
South Africa
;
    'Hosten, Eric'
;
Nelson Mandela Metropolitan University
Summerstrand Campus
Department of Chemistry
University Way
Summerstrand
PO Box 77000
Port Elizabeth 6031
South Africa
;
    'Samshuddin, Serenthimata'
;
Mangalore University
Department of Studies in Chemistry
Mangalagangotri 574 199
India
;
    'Narayana, Badiadka'
;
Mangalore University
Department of Studies in Chemistry
Mangalagangotri 574 199
India
;
    'Sarojini, Balladka K.'
;
P. A. College of Engineering
Department of Chemistry
Nadupadavu
Mangalore 574 199
India
;
