# Supplementary material for: 2,2′-(Disulfanedi­yl)bis­[4,6-(4-fluoro­phen­yl)pyrimidine]
Source: Acta Crystallogr Sect E Struct Rep Online. 2012 Jan 21;68(Pt 2):o476–7. doi: 10.1107/S1600536812001912 (PMC3275226; doi:10.1107/S1600536812001912)
Supplement: Supplementary file 3 [file e-68-0o476-Isup3.hkl]

# 
# h,k,l, Fc-squared, Fo-squared, sigma(Fo-squared) and status flag 
# 
data_I
_shelx_title ' ba404_s in P-1' 
_shelx_refln_list_code          4 
_shelx_F_calc_maximum       87.09 
_exptl_crystal_F_000       612.00 
_reflns_d_resolution_high  0.7570 
 
loop_ 
 _symmetry_equiv_pos_as_xyz 
 'x, y, z' 
 '-x, -y, -z' 
 
_cell_length_a     9.3371 
_cell_length_b    11.3093 
_cell_length_c    13.1984 
_cell_angle_alpha 102.364 
_cell_angle_beta   93.094 
_cell_angle_gamma  94.010 
 
_shelx_F_squared_multiplier     1.000 
 
loop_ 
 _refln_index_h 
 _refln_index_k 
 _refln_index_l 
 _refln_F_squared_calc 
 _refln_F_squared_meas 
 _refln_F_squared_sigma 
 _refln_observed_status 
   1   0   0      506.60      460.63     39.24 o 
   2   0   0       30.22       34.03      0.85 o 
   4   0   0      654.50      722.00     10.36 o 
   5   0   0      640.83      755.07      9.13 o 
   6   0   0      589.97      585.63      7.06 o 
   7   0   0      228.06      228.26      2.88 o 
   8   0   0      347.38      334.00      4.14 o 
   9   0   0      180.84      173.81      2.79 o 
  10   0   0       31.87       27.45      0.92 o 
  11   0   0        5.61        4.43      0.40 o 
  12   0   0       10.64        4.17      0.47 o 
 -12   1   0       35.86       33.79      1.22 o 
 -11   1   0       60.30       57.36      1.21 o 
 -10   1   0        0.29       -0.06      0.29 o 
  -9   1   0        4.25        2.13      0.29 o 
  -8   1   0        0.07       -0.19      0.19 o 
  -7   1   0        5.50        0.00      0.14 o 
  -6   1   0      417.99      379.35      4.62 o 
  -5   1   0        0.36        0.40      0.10 o 
  -4   1   0      163.28      185.83      2.27 o 
  -3   1   0      369.76      371.54      4.49 o 
  -2   1   0        7.60        6.27      0.41 o 
  -1   1   0     1549.36     1593.70     44.30 o 
   1   1   0     1062.47     1107.30     10.94 o 
   3   1   0     1703.56     1778.60     19.70 o 
   4   1   0        6.25        2.71      0.23 o 
   5   1   0      168.25      164.78      2.08 o 
   6   1   0      294.13      301.30      3.69 o 
   7   1   0      394.37      414.71      5.06 o 
   8   1   0       53.54       47.50      0.92 o 
   9   1   0        1.36        0.72      0.30 o 
  10   1   0        8.38        9.29      0.72 o 
  11   1   0        9.77        9.08      0.80 o 
  12   1   0       49.28       48.47      1.36 o 
 -12   2   0       81.16       94.67      1.93 o 
 -11   2   0       18.10       21.57      0.97 o 
 -10   2   0        0.03        0.13      0.30 o 
  -9   2   0        5.33        3.30      0.30 o 
  -8   2   0       48.28       44.47      0.77 o 
  -7   2   0      338.45      328.16      3.72 o 
  -6   2   0       58.47       46.19      0.69 o 
  -5   2   0       20.84       17.26      0.40 o 
  -4   2   0     1290.44     1168.82     14.15 o 
  -3   2   0        2.18        0.30      0.07 o 
  -2   2   0      451.98      451.96      4.01 o 
   3   2   0     1163.43     1213.74     11.96 o 
   4   2   0      577.21      573.11      5.21 o 
   5   2   0       66.20       83.72      1.09 o 
   6   2   0      360.38      367.84      4.50 o 
   7   2   0       67.60       61.09      0.98 o 
   8   2   0       79.08       72.04      1.40 o 
   9   2   0        6.85        7.50      0.71 o 
  10   2   0       11.11        4.49      0.80 o 
  11   2   0       17.35       19.72      0.91 o 
 -12   3   0       51.17       55.25      1.45 o 
 -11   3   0       67.02       68.99      1.55 o 
 -10   3   0       85.17       83.66      1.66 o 
  -9   3   0      167.27      175.29      3.36 o 
  -8   3   0        2.10        2.44      0.21 o 
  -7   3   0      260.57      250.81      3.15 o 
  -6   3   0        1.19        0.97      0.14 o 
  -5   3   0     1118.81     1119.01     13.55 o 
  -4   3   0       36.81       28.30      0.51 o 
  -3   3   0        0.02       -0.07      0.07 o 
  -2   3   0      689.73      659.04      5.71 o 
  -1   3   0      184.74      191.70      1.60 o 
   0   3   0     2348.23     2142.31     31.21 o 
   1   3   0      422.27      390.00      3.27 o 
   2   3   0      966.36      993.02      8.01 o 
   3   3   0     2053.67     2066.96     17.86 o 
   4   3   0      481.02      527.70      6.35 o 
   5   3   0       38.62       28.17      0.58 o 
   6   3   0       31.03       34.53      0.66 o 
   7   3   0      179.92      177.90      2.32 o 
   8   3   0      158.71      156.90      2.57 o 
   9   3   0       35.27       38.77      1.07 o 
  10   3   0       29.31       31.31      1.01 o 
  11   3   0        2.32        1.88      0.40 o 
 -12   4   0        3.22        3.01      0.63 o 
 -11   4   0      131.39      151.59      2.64 o 
 -10   4   0      214.29      216.90      3.61 o 
  -9   4   0       14.49       13.07      0.83 o 
  -8   4   0      114.96      119.50      2.21 o 
  -7   4   0      179.80      171.76      2.26 o 
  -6   4   0      149.27      136.99      1.82 o 
  -5   4   0      613.39      592.91      5.59 o 
  -4   4   0      154.19      150.47      1.51 o 
  -3   4   0     2064.89     2039.45     18.33 o 
  -2   4   0        7.39        7.37      0.20 o 
  -1   4   0        0.82        0.17      0.09 o 
   0   4   0       80.04       71.81      1.08 o 
   1   4   0      177.06      139.31      1.21 o 
   2   4   0     4933.52     4941.54     71.66 o 
   3   4   0      677.36      712.72      6.50 o 
   4   4   0     3788.20     3995.76     36.11 o 
   5   4   0       83.74       91.91      0.96 o 
   6   4   0      255.54      238.66      3.05 o 
   7   4   0        1.89        0.42      0.25 o 
   8   4   0       49.82       46.70      1.09 o 
   9   4   0        3.26        2.46      0.35 o 
  10   4   0      130.79      142.00      2.53 o 
  11   4   0       23.88       28.09      1.34 o 
 -11   5   0        0.38        0.32      0.39 o 
 -10   5   0        8.41        5.25      0.77 o 
  -9   5   0       39.35       34.85      1.08 o 
  -8   5   0     1949.20     2008.61     29.24 o 
  -7   5   0      229.96      221.08      3.47 o 
  -6   5   0      535.46      522.27      5.50 o 
  -5   5   0       14.18       17.49      0.44 o 
  -4   5   0     2178.74     2235.30     23.62 o 
  -3   5   0     2746.32     2881.04     27.04 o 
  -2   5   0     1065.38     1128.58      9.40 o 
  -1   5   0      524.51      471.41      3.75 o 
   0   5   0     1701.43     1725.62     14.32 o 
   1   5   0     3421.13     3596.25     29.57 o 
   2   5   0      767.61      805.70      7.31 o 
   3   5   0        7.93        1.87      0.22 o 
   4   5   0     1322.47     1251.93     12.53 o 
   5   5   0      378.26      409.77      4.71 o 
   6   5   0      209.54      259.74      4.23 o 
   7   5   0       46.85       57.04      1.49 o 
   8   5   0       51.40       50.18      1.20 o 
   9   5   0       54.19       48.35      1.24 o 
  10   5   0       61.33       67.93      2.14 o 
  11   5   0        0.43        0.25      0.45 o 
 -11   6   0        3.12        0.83      0.47 o 
 -10   6   0       50.30       50.38      1.34 o 
  -9   6   0      148.85      154.99      2.68 o 
  -8   6   0       46.83       56.42      1.33 o 
  -7   6   0      191.27      195.45      3.13 o 
  -6   6   0      660.02      649.97      7.90 o 
  -5   6   0      102.59      106.15      1.48 o 
  -4   6   0      203.11      176.91      2.53 o 
  -3   6   0      786.74      786.48      8.24 o 
  -2   6   0      685.35      680.52      7.13 o 
  -1   6   0       38.47       30.64      0.45 o 
   0   6   0      142.16      153.73      1.62 o 
   1   6   0      524.69      552.13      5.15 o 
   2   6   0      103.39       98.80      1.13 o 
   3   6   0      465.99      437.57      4.69 o 
   4   6   0      560.24      564.29      6.39 o 
   5   6   0       86.65       82.53      1.30 o 
   6   6   0      981.39     1023.20     12.31 o 
   7   6   0        0.52        0.93      0.29 o 
   8   6   0        1.34        0.40      0.35 o 
   9   6   0       91.88       89.20      2.18 o 
  10   6   0        5.99        4.19      0.53 o 
 -11   7   0        4.90        2.20      0.47 o 
 -10   7   0      154.05      160.05      3.68 o 
  -9   7   0        1.45        1.31      0.37 o 
  -8   7   0       29.80       27.57      0.96 o 
  -7   7   0       60.29       57.36      1.30 o 
  -6   7   0       59.27       59.19      1.00 o 
  -5   7   0      863.43      861.93     14.27 o 
  -4   7   0      640.29      607.44      6.84 o 
  -3   7   0     1099.46     1103.42     11.56 o 
  -2   7   0      328.77      321.61      3.59 o 
  -1   7   0       41.50       44.13      0.64 o 
   0   7   0     1353.94     1276.97     22.21 o 
   1   7   0      423.18      426.73      4.04 o 
   2   7   0       47.22       54.93      1.24 o 
   3   7   0        0.86        1.89      0.32 o 
   4   7   0      260.41      262.69      2.93 o 
   5   7   0      236.55      246.84      2.98 o 
   6   7   0      265.71      284.86      3.39 o 
   7   7   0        6.41       10.49      0.85 o 
   8   7   0      130.12      105.47      4.43 o 
   9   7   0       18.11       20.99      1.18 o 
  10   7   0       35.36       43.27      1.58 o 
 -10   8   0        8.80        9.29      1.08 o 
  -9   8   0        7.25        8.15      0.89 o 
  -8   8   0       72.66       70.36      1.52 o 
  -7   8   0        0.36        1.45      0.30 o 
  -6   8   0       43.70       38.92      0.81 o 
  -5   8   0      241.87      217.06      2.85 o 
  -4   8   0       13.39        9.75      0.58 o 
  -3   8   0       85.93       82.22      1.16 o 
  -2   8   0      310.56      306.85      3.97 o 
  -1   8   0      575.23      527.45      5.58 o 
   0   8   0      412.48      402.01      4.29 o 
   1   8   0        3.36        0.86      0.16 o 
   2   8   0       29.70       23.82      0.58 o 
   3   8   0       10.76        6.67      0.45 o 
   4   8   0      113.56      120.07      1.52 o 
   5   8   0      139.59      128.18      1.72 o 
   6   8   0      101.63      113.11      2.74 o 
   7   8   0      231.88      244.45      4.07 o 
   8   8   0      185.41      170.27      3.46 o 
   9   8   0       15.73       12.97      1.11 o 
 -10   9   0       13.87       15.10      1.16 o 
  -9   9   0       85.69       89.28      2.15 o 
  -8   9   0       18.45       22.26      1.17 o 
  -7   9   0       28.61       30.92      1.21 o 
  -6   9   0       29.31       32.60      0.87 o 
  -5   9   0       38.51       38.37      0.85 o 
  -4   9   0       39.96       34.91      0.83 o 
  -3   9   0      120.23      121.04      1.62 o 
  -2   9   0      316.33      304.14      3.91 o 
  -1   9   0      434.53      448.43      5.06 o 
   0   9   0        3.37        3.15      0.29 o 
   1   9   0        6.70        3.37      0.23 o 
   2   9   0       59.36       56.14      0.82 o 
   3   9   0        9.27        2.78      0.28 o 
   4   9   0       58.38       56.62      0.92 o 
   5   9   0        0.38        0.70      0.32 o 
   6   9   0       55.22       61.41      1.51 o 
   7   9   0       25.31       28.06      1.27 o 
   8   9   0       18.64       29.55      1.39 o 
   9   9   0        0.21        0.55      0.55 o 
  -9  10   0       28.82       36.51      1.40 o 
  -8  10   0      104.85      112.12      2.58 o 
  -7  10   0       61.07       65.74      1.78 o 
  -6  10   0        0.61        0.96      0.35 o 
  -5  10   0       38.68       33.81      1.00 o 
  -4  10   0      117.25      111.37      1.88 o 
  -3  10   0       63.00       63.59      1.32 o 
  -2  10   0       31.34       51.53      1.35 o 
  -1  10   0       16.10       15.01      0.74 o 
   0  10   0       44.68       40.64      0.99 o 
   1  10   0       28.72       23.01      0.79 o 
   2  10   0        0.34        0.31      0.39 o 
   3  10   0       23.61       19.33      0.78 o 
   4  10   0        0.00       -0.28      0.28 o 
   5  10   0       48.27       42.16      2.97 o 
   6  10   0      185.57      192.44      4.67 o 
   7  10   0       15.80       18.53      2.41 o 
   8  10   0        3.15        2.48      0.57 o 
  -8  11   0      140.15      148.10      4.03 o 
  -7  11   0      122.83      137.18      3.80 o 
  -6  11   0       45.66       49.84      1.98 o 
  -5  11   0       20.60       18.45      0.95 o 
  -4  11   0        3.44        1.31      0.34 o 
  -3  11   0      245.13      251.93      5.62 o 
  -1  11   0      111.92      111.22      2.29 o 
   0  11   0      114.20      122.44      2.08 o 
   1  11   0       51.43       50.86      1.07 o 
   2  11   0       35.05       34.52      1.44 o 
   3  11   0        3.34       -0.09      0.28 o 
   4  11   0       14.80        6.36      0.50 o 
   5  11   0        2.38        0.66      0.48 o 
   6  11   0       17.39       21.60      2.18 o 
   7  11   0        0.00        0.76      0.50 o 
  -7  12   0       16.48       18.20      1.50 o 
  -6  12   0      127.59      134.17      3.72 o 
  -5  12   0      212.45      228.08      5.70 o 
  -4  12   0      151.12      162.04      5.06 o 
  -3  12   0       47.57       44.70      1.34 o 
  -2  12   0      152.33      160.24      2.94 o 
  -1  12   0       39.67       36.32      1.23 o 
   0  12   0       37.57       32.26      1.20 o 
   1  12   0       26.69       26.69      0.96 o 
   2  12   0       10.54       13.97      1.13 o 
   3  12   0       59.98       59.20      1.36 o 
   4  12   0        2.84        1.99      0.48 o 
   5  12   0        6.41        3.31      0.79 o 
   6  12   0       11.15        5.51      0.61 o 
  -6  13   0       50.47       59.02      2.29 o 
  -5  13   0        3.25        1.11      0.55 o 
  -4  13   0       16.28       17.17      1.50 o 
  -3  13   0        1.66        0.55      0.39 o 
  -2  13   0       12.36       10.24      0.98 o 
  -1  13   0       98.96      103.24      2.69 o 
   0  13   0       19.90       21.35      1.15 o 
   1  13   0      123.95      132.18      2.60 o 
   2  13   0       22.09       26.38      1.20 o 
   3  13   0       20.81       25.02      1.17 o 
   4  13   0       43.06       43.04      2.06 o 
  -4  14   0       65.25       75.71      2.61 o 
  -3  14   0        1.73        0.75      0.39 o 
  -2  14   0        5.43        3.01      0.59 o 
  -1  14   0       33.14       33.77      1.31 o 
   0  14   0        1.84        0.41      0.42 o 
   1  14   0        0.77       -0.42      0.42 o 
   2  14   0       76.95       79.41      1.99 o 
  -2 -14   1       53.19       59.16      1.68 o 
  -1 -14   1       62.36       64.94      1.76 o 
   0 -14   1       16.61       20.64      1.15 o 
   1 -14   1        3.04        1.50      0.42 o 
   2 -14   1        7.00        3.03      0.42 o 
   3 -14   1       15.92       12.82      1.42 o 
   4 -14   1        6.96        7.99      1.34 o 
  -4 -13   1        4.13        2.06      0.63 o 
  -3 -13   1        5.87        3.72      0.63 o 
  -2 -13   1      153.36      169.50      3.16 o 
  -1 -13   1        0.11        0.40      0.39 o 
   0 -13   1       12.76       10.73      1.01 o 
   1 -13   1      118.09      127.22      2.52 o 
   2 -13   1       21.59       18.58      1.06 o 
   3 -13   1        0.76        0.37      0.36 o 
   4 -13   1        7.01        9.49      1.34 o 
   5 -13   1        9.66        3.80      0.63 o 
   6 -13   1       11.57        9.18      1.42 o 
  -6 -12   1       70.63       61.43      1.86 o 
  -5 -12   1        0.73       -0.55      0.55 o 
  -4 -12   1       19.88       18.41      0.91 o 
  -3 -12   1       35.78       34.12      1.07 o 
  -2 -12   1       26.58       23.69      0.89 o 
  -1 -12   1       33.11       33.01      1.20 o 
   0 -12   1      123.21      125.00      2.46 o 
   1 -12   1        0.52       -0.34      0.34 o 
   2 -12   1       77.48       80.65      1.79 o 
   3 -12   1      229.96      220.12      4.03 o 
   4 -12   1       30.75       27.86      1.66 o 
   5 -12   1       87.57       91.85      2.85 o 
   6 -12   1        0.00        0.08      0.47 o 
   7 -12   1      115.10      103.08      3.16 o 
  -7 -11   1       55.66       66.71      2.01 o 
  -6 -11   1       79.72       87.56      2.24 o 
  -5 -11   1       13.97       12.63      1.74 o 
  -4 -11   1       32.92       31.45      0.98 o 
  -3 -11   1       22.91       19.06      0.84 o 
  -2 -11   1       32.03       30.27      0.95 o 
  -1 -11   1      156.24      159.94      2.31 o 
   0 -11   1       79.59       78.04      1.47 o 
   1 -11   1       82.32       80.22      1.73 o 
   2 -11   1       62.05       66.57      1.58 o 
   3 -11   1        0.10       -0.34      0.34 o 
   4 -11   1        2.52       -0.47      0.47 o 
   5 -11   1        6.60        1.98      0.47 o 
   6 -11   1       22.57       21.61      1.15 o 
   7 -11   1       12.68        8.94      1.27 o 
   8 -11   1       10.28       10.44      1.34 o 
  -8 -10   1        7.67        8.94      1.42 o 
  -7 -10   1       61.73       77.45      2.61 o 
  -6 -10   1        1.95        0.63      0.55 o 
  -5 -10   1      189.69      189.44      4.30 o 
  -4 -10   1      205.40      192.49      2.97 o 
  -3 -10   1        1.47        0.23      0.22 o 
  -2 -10   1        0.33       -0.33      0.34 o 
  -1 -10   1      145.17      141.56      2.04 o 
   0 -10   1      149.56      145.48      2.30 o 
   1 -10   1       98.05       97.86      1.70 o 
   2 -10   1        3.99       10.02      0.75 o 
   3 -10   1        0.01       -0.63      0.63 o 
   5 -10   1       26.67       25.11      0.81 o 
   6 -10   1      100.29       89.11      2.07 o 
   7 -10   1        7.40        8.24      0.95 o 
   8 -10   1       62.99       65.46      1.78 o 
   9 -10   1       11.58        8.90      1.07 o 
  -9  -9   1       25.85       31.33      1.82 o 
  -8  -9   1       21.03       25.08      1.66 o 
  -7  -9   1        2.74        8.86      1.98 o 
  -6  -9   1        8.18        3.48      0.43 o 
  -5  -9   1       42.40       40.99      0.97 o 
  -4  -9   1      130.44      131.00      1.91 o 
  -3  -9   1       87.34       88.88      1.21 o 
  -2  -9   1       88.30       76.58      1.00 o 
  -1  -9   1        8.41        7.06      0.41 o 
   0  -9   1      301.68      293.64      3.23 o 
   1  -9   1        0.80        2.09      0.23 o 
   2  -9   1       73.90       69.38      1.11 o 
   3  -9   1      135.44      127.42      1.81 o 
   4  -9   1      265.45      254.69      3.32 o 
   5  -9   1      136.79      131.55      1.70 o 
   6  -9   1       63.97       60.11      1.16 o 
   7  -9   1      166.55      161.84      2.76 o 
   8  -9   1       39.53       42.50      1.39 o 
   9  -9   1       20.28       23.85      1.17 o 
  10  -9   1      106.20      118.72      2.69 o 
  -9  -8   1        5.15        4.03      0.71 o 
  -8  -8   1       89.00       89.01      2.89 o 
  -7  -8   1      226.99      223.91      7.13 o 
  -6  -8   1      110.04      111.01      2.77 o 
  -5  -8   1      150.87      157.72      2.05 o 
  -4  -8   1      156.83      156.37      2.00 o 
  -3  -8   1      645.59      645.03      6.43 o 
  -2  -8   1      547.47      575.36      5.46 o 
  -1  -8   1        7.94        3.96      0.26 o 
   0  -8   1        6.58        2.21      0.19 o 
   1  -8   1      128.10      129.76      1.66 o 
   2  -8   1      686.82      699.71      7.84 o 
   3  -8   1      275.03      256.24      3.04 o 
   4  -8   1      155.50      150.28      1.91 o 
   5  -8   1       11.51        9.41      0.52 o 
   6  -8   1       73.00       72.17      1.54 o 
   7  -8   1      134.95      138.12      2.37 o 
   8  -8   1       19.18       20.93      0.89 o 
   9  -8   1       77.03       79.64      1.70 o 
  10  -8   1      110.30      120.81      3.92 o 
 -10  -7   1        3.66        8.86      1.14 o 
  -9  -7   1       18.91       16.73      1.50 o 
  -8  -7   1       50.12       42.25      1.42 o 
  -7  -7   1       23.56       19.43      1.19 o 
  -6  -7   1      246.11      234.01      3.41 o 
  -5  -7   1      309.83      313.12      3.99 o 
  -4  -7   1      150.66      139.84      1.96 o 
  -3  -7   1       95.20       93.86      1.29 o 
  -2  -7   1        6.43        3.70      0.27 o 
  -1  -7   1      663.86      714.94      6.74 o 
   0  -7   1      339.67      345.75      3.69 o 
   1  -7   1        9.64        3.27      0.42 o 
   2  -7   1      507.66      445.90      4.70 o 
   3  -7   1      187.88      177.63      1.99 o 
   4  -7   1       66.28       71.95      1.00 o 
   5  -7   1       45.11       33.37      0.68 o 
   6  -7   1       75.84       72.25      1.13 o 
   7  -7   1      829.60      855.86     15.00 o 
   8  -7   1       76.84       82.66      1.66 o 
   9  -7   1      192.83      187.36      3.13 o 
  10  -7   1      136.23      149.87      3.07 o 
  11  -7   1       77.41       90.68      2.20 o 
 -10  -6   1       39.52       37.50      1.50 o 
  -9  -6   1       20.12       18.11      1.14 o 
  -8  -6   1       71.26       68.60      1.51 o 
  -7  -6   1        6.79        5.20      0.88 o 
  -6  -6   1      159.25      188.45      2.50 o 
  -5  -6   1      398.51      385.01      4.49 o 
  -4  -6   1      159.05      142.04      1.94 o 
  -2  -6   1     1106.50     1136.36     12.06 o 
  -1  -6   1      155.98      135.92      1.39 o 
   0  -6   1       99.00      110.72      1.34 o 
   1  -6   1      173.82      160.59      1.67 o 
   2  -6   1      794.51      848.45      8.95 o 
   3  -6   1      201.18      176.27      1.84 o 
   4  -6   1      437.62      437.07      4.65 o 
   5  -6   1      240.34      249.39      2.73 o 
   6  -6   1      151.58      148.92      2.41 o 
   7  -6   1        5.22        6.83      0.64 o 
   8  -6   1       29.37       38.72      1.62 o 
   9  -6   1        9.27        4.08      0.40 o 
  10  -6   1        3.41        1.15      0.36 o 
  11  -6   1       12.64        7.49      0.73 o 
 -11  -5   1        6.04        4.08      0.53 o 
 -10  -5   1      102.67      116.10      2.58 o 
  -9  -5   1        1.22        0.38      0.35 o 
  -8  -5   1       36.54       38.63      1.08 o 
  -7  -5   1       16.23       11.07      0.71 o 
  -6  -5   1       78.00       79.14      1.63 o 
  -5  -5   1       36.55       29.95      0.63 o 
  -4  -5   1       62.79       73.86      1.04 o 
  -3  -5   1     1284.81     1314.44     13.07 o 
  -2  -5   1        7.35       14.70      0.33 o 
  -1  -5   1      129.87      111.96      1.07 o 
   0  -5   1      289.71      287.30      2.52 o 
   1  -5   1       48.00       47.22      0.50 o 
   2  -5   1     1775.44     1830.79     15.82 o 
   3  -5   1      501.38      449.27      4.26 o 
   4  -5   1      282.99      295.52      2.84 o 
   5  -5   1      572.59      578.11      6.08 o 
   6  -5   1        9.77        7.93      0.45 o 
   7  -5   1       32.76       32.65      0.71 o 
   8  -5   1        0.04        1.27      0.55 o 
   9  -5   1       18.63       16.67      0.82 o 
  10  -5   1        7.34        2.86      0.35 o 
  11  -5   1        8.70       10.76      0.89 o 
 -11  -4   1      109.11      122.06      2.70 o 
 -10  -4   1       36.52       43.36      1.24 o 
  -9  -4   1       98.51       99.76      1.90 o 
  -8  -4   1       44.53       41.71      1.09 o 
  -7  -4   1      106.72      108.51      1.90 o 
  -6  -4   1     1127.22     1126.74     12.70 o 
  -5  -4   1        0.42        0.34      0.13 o 
  -4  -4   1     2052.24     2305.99     23.09 o 
  -3  -4   1      234.22      176.18      1.60 o 
  -2  -4   1      405.93      432.35      3.60 o 
  -1  -4   1       13.25       16.14      0.28 o 
   0  -4   1     1431.26     1428.06     12.42 o 
   1  -4   1     1327.19     1334.19     11.04 o 
   2  -4   1      626.88      679.83      5.85 o 
   3  -4   1      616.32      680.61      6.50 o 
   4  -4   1     1956.83     2016.97     19.05 o 
   5  -4   1       59.63       54.08      0.83 o 
   6  -4   1      139.04      131.13      1.73 o 
   7  -4   1      147.00      150.16      1.98 o 
   8  -4   1      147.43      148.64      2.84 o 
   9  -4   1        2.68        0.32      0.29 o 
  10  -4   1       57.83       59.33      1.33 o 
  11  -4   1       10.28       12.65      0.85 o 
  12  -4   1       35.39       39.09      1.19 o 
 -11  -3   1       57.88       54.61      1.62 o 
 -10  -3   1        5.02        1.76      0.35 o 
  -9  -3   1      133.14      131.95      2.30 o 
  -8  -3   1        0.24       -0.55      0.55 o 
  -7  -3   1      444.19      439.70      6.54 o 
  -6  -3   1        0.57       -0.09      0.12 o 
  -5  -3   1       34.06       36.77      0.49 o 
  -4  -3   1      121.52      142.53      1.38 o 
  -3  -3   1      327.02      302.50      2.65 o 
  -2  -3   1        7.16       12.98      0.24 o 
   0  -3   1     1677.69     1636.96     14.71 o 
   1  -3   1       68.69       44.18      0.40 o 
   2  -3   1        8.96        7.23      0.18 o 
   3  -3   1        5.75        7.38      0.22 o 
   4  -3   1     2170.04     2235.42     26.92 o 
   5  -3   1       84.47       91.30      1.20 o 
   6  -3   1      345.77      355.16      4.35 o 
   7  -3   1      694.54      687.66      8.30 o 
   8  -3   1      355.35      350.06      5.75 o 
   9  -3   1       31.22       29.45      0.86 o 
  10  -3   1      124.67      126.36      2.19 o 
  11  -3   1       17.86       15.55      0.87 o 
  12  -3   1        6.25        3.14      0.41 o 
 -12  -2   1        8.17        4.51      0.54 o 
 -11  -2   1       28.04       19.15      0.95 o 
 -10  -2   1       56.47       56.15      1.30 o 
  -9  -2   1       23.32       13.90      0.82 o 
  -8  -2   1       15.59       13.38      0.73 o 
  -7  -2   1      201.06      194.64      2.53 o 
  -6  -2   1       81.36       96.44      1.27 o 
  -5  -2   1     1367.42     1481.96     18.19 o 
  -4  -2   1      766.77      798.32     13.00 o 
  -3  -2   1     1587.36     1541.31     13.26 o 
   0  -2   1       13.23        8.74      0.16 o 
   1  -2   1      495.36      510.99      4.26 o 
   3  -2   1     2563.98     2539.75     60.12 o 
   4  -2   1       56.87       65.54      0.78 o 
   5  -2   1      795.22      785.00      9.49 o 
   6  -2   1     1678.03     1614.03     19.51 o 
   7  -2   1        5.64        2.27      0.16 o 
   8  -2   1      224.18      227.59      2.88 o 
   9  -2   1        3.38        1.64      0.23 o 
  10  -2   1       48.16       42.84      0.96 o 
  11  -2   1       77.68       77.41      1.57 o 
  12  -2   1       12.38       11.41      0.92 o 
 -12  -1   1        3.67        1.02      0.51 o 
 -10  -1   1       49.09       39.26      1.08 o 
  -9  -1   1       42.84       42.49      1.08 o 
  -8  -1   1      238.58      234.60      3.02 o 
  -7  -1   1       63.23       56.68      0.93 o 
  -6  -1   1       20.92       11.95      1.16 o 
  -5  -1   1      314.53      290.75      3.82 o 
  -4  -1   1        0.35       -0.07      0.07 o 
  -3  -1   1      274.27      289.58      2.50 o 
  -2  -1   1      181.81      203.91      1.80 o 
  -1  -1   1     1550.04     1601.86     19.33 o 
   0  -1   1       23.66       31.18      1.07 o 
   1  -1   1        1.17        2.36      0.16 o 
   4  -1   1      547.33      598.65      9.59 o 
   5  -1   1      695.56      675.61      8.14 o 
   6  -1   1      143.94      149.15      2.34 o 
   7  -1   1      279.65      277.64      3.42 o 
   8  -1   1       56.85       51.65      0.85 o 
   9  -1   1       67.26       53.98      1.13 o 
  10  -1   1      137.23      136.33      2.28 o 
  11  -1   1       21.41       21.68      0.88 o 
  12  -1   1       98.31      109.36      1.92 o 
 -12   0   1      185.77      207.11      4.08 o 
 -11   0   1       10.16        6.03      0.47 o 
 -10   0   1       14.08        5.99      0.41 o 
  -9   0   1        1.15        1.97      0.41 o 
  -8   0   1      507.27      513.45      6.28 o 
  -7   0   1       18.10       19.61      0.55 o 
  -6   0   1      233.57      239.03      2.98 o 
  -5   0   1      289.34      327.31      4.02 o 
  -4   0   1     1859.62     2000.31     18.93 o 
  -3   0   1      423.85      432.66      3.71 o 
  -2   0   1     1228.53     1270.29     10.89 o 
   0   0   1        7.82       -0.40      0.79 o 
   1   0   1      762.45      740.35     16.45 o 
   3   0   1        5.99        0.24      0.32 o 
   4   0   1       17.15       11.95      0.25 o 
   5   0   1     1295.27     1453.86     16.35 o 
   6   0   1      106.03      105.55      1.58 o 
   7   0   1      502.49      484.05      5.86 o 
   8   0   1      102.24       85.70      1.31 o 
   9   0   1      194.67      189.13      3.19 o 
  10   0   1      198.34      193.97      3.11 o 
  11   0   1        0.18       -0.30      0.30 o 
  12   0   1        3.73        0.20      0.36 o 
 -12   1   1      170.62      175.74      3.07 o 
 -11   1   1      166.49      179.19      2.99 o 
 -10   1   1      146.34      145.61      2.32 o 
  -9   1   1       19.73       18.14      1.24 o 
  -8   1   1       70.21       72.85      1.13 o 
  -7   1   1        0.62        0.14      0.16 o 
  -6   1   1      148.25      134.55      1.77 o 
  -5   1   1      935.78      986.61      9.35 o 
  -4   1   1      848.29      803.11      7.61 o 
  -3   1   1        7.40        8.21      0.16 o 
  -2   1   1      127.77      122.35      1.07 o 
  -1   1   1     2148.46     2212.06     32.09 o 
   0   1   1      120.85      119.71      1.08 o 
   1   1   1       40.79       48.24      0.45 o 
   3   1   1     1108.71     1206.24     13.75 o 
   4   1   1      269.66      298.60      3.39 o 
   5   1   1        1.37        1.80      0.13 o 
   6   1   1      268.82      261.69      3.22 o 
   7   1   1       49.06       48.22      0.79 o 
   8   1   1        1.52        0.21      0.19 o 
   9   1   1      317.68      344.74      5.21 o 
  10   1   1       21.14       20.53      0.85 o 
  11   1   1        3.70        1.80      0.35 o 
 -12   2   1       32.78       45.26      1.74 o 
 -11   2   1       15.23       19.06      1.01 o 
 -10   2   1      541.29      566.44      8.48 o 
  -9   2   1       43.21       36.76      1.07 o 
  -8   2   1       26.67       21.33      0.67 o 
  -7   2   1       13.85       18.09      0.56 o 
  -6   2   1        4.26        4.58      0.40 o 
  -5   2   1      552.83      528.87      5.00 o 
  -4   2   1      154.46      146.65      1.46 o 
  -3   2   1      750.09      759.98      6.54 o 
  -2   2   1       21.37       20.87      0.31 o 
  -1   2   1       92.02       65.35      0.60 o 
   0   2   1     2118.98     2115.35     59.18 o 
   3   2   1     4425.68     4459.72     97.59 o 
   4   2   1     1436.53     1513.03     17.12 o 
   5   2   1       54.08       48.08      0.76 o 
   6   2   1        6.07        2.69      0.19 o 
   7   2   1       78.70       80.15      1.18 o 
   8   2   1      169.72      170.88      2.70 o 
   9   2   1        2.64        1.23      0.29 o 
  10   2   1       26.05       29.94      0.95 o 
  11   2   1        5.49        2.52      0.35 o 
 -12   3   1       16.20       16.79      1.22 o 
 -11   3   1       61.17       66.52      1.56 o 
 -10   3   1      205.88      205.40      3.37 o 
  -9   3   1      424.68      413.71      6.96 o 
  -8   3   1      665.91      655.97      9.65 o 
  -7   3   1       37.61       38.08      0.77 o 
  -6   3   1      497.94      504.37      4.78 o 
  -5   3   1       63.34       49.73      0.60 o 
  -4   3   1      270.35      263.45      2.56 o 
  -3   3   1       40.90       44.36      0.51 o 
  -2   3   1      622.85      609.83      5.74 o 
  -1   3   1       96.17       92.90      0.82 o 
   0   3   1        2.24        5.11      0.24 o 
   1   3   1      138.49      157.39      1.32 o 
   3   3   1      968.88      978.07      8.60 o 
   4   3   1     4763.77     5068.77     75.05 o 
   5   3   1      788.22      829.48      9.39 o 
   6   3   1       14.97       16.47      0.50 o 
   7   3   1       84.56       81.90      1.22 o 
   8   3   1       97.27       94.92      1.69 o 
   9   3   1       48.66       54.35      1.22 o 
  10   3   1       12.27       14.09      0.82 o 
  11   3   1        0.54        0.32      0.36 o 
 -12   4   1       22.97       21.17      1.70 o 
 -11   4   1      120.58      130.80      2.42 o 
 -10   4   1       13.70       12.57      0.92 o 
  -9   4   1       32.83       31.39      1.03 o 
  -8   4   1      828.02      882.58     12.93 o 
  -7   4   1      175.85      164.25      2.67 o 
  -6   4   1       36.78       32.96      0.50 o 
  -5   4   1        0.03       -0.09      0.11 o 
  -4   4   1      887.98      827.27      7.85 o 
  -3   4   1      201.54      201.79      1.89 o 
  -2   4   1      159.33      156.40      1.36 o 
  -1   4   1      857.99      855.94      7.17 o 
   0   4   1       60.47       54.71      0.55 o 
   1   4   1     1219.38     1266.11     10.17 o 
   2   4   1      409.48      469.00      3.92 o 
   3   4   1      552.25      554.08      4.84 o 
   4   4   1     7584.73     7881.70    138.24 o 
   6   4   1        0.28        0.47      0.27 o 
   7   4   1       92.61       93.73      1.40 o 
   8   4   1        1.40        0.44      0.25 o 
   9   4   1       89.81       97.92      1.82 o 
  10   4   1       51.90       57.11      1.36 o 
  11   4   1        1.55        0.77      0.36 o 
 -11   5   1        1.80        0.86      0.45 o 
 -10   5   1        7.31        5.62      0.67 o 
  -9   5   1       43.40       40.79      1.19 o 
  -8   5   1      563.46      568.90      8.48 o 
  -7   5   1      305.34      303.54      3.79 o 
  -6   5   1       14.65       14.42      0.53 o 
  -5   5   1      131.23      121.96      1.65 o 
  -4   5   1      828.42      817.32     10.89 o 
  -3   5   1      938.35     1071.11     10.09 o 
  -2   5   1     2452.10     2454.49     21.91 o 
  -1   5   1      132.18      111.73      1.14 o 
   0   5   1      225.57      230.00      2.13 o 
   1   5   1      593.28      691.96      5.95 o 
   2   5   1      710.80      789.69      6.88 o 
   3   5   1      714.62      698.92      6.63 o 
   4   5   1      945.90     1001.74     24.01 o 
   5   5   1       97.25      108.99      1.34 o 
   6   5   1     6813.58     6692.77     87.88 o 
   7   5   1      113.97      119.25      1.89 o 
   8   5   1        8.81        7.21      0.72 o 
   9   5   1        0.18        0.09      0.30 o 
  10   5   1        0.07       -0.35      0.35 o 
  11   5   1        0.02        0.30      0.41 o 
 -11   6   1        3.94        1.64      0.47 o 
 -10   6   1      139.24      146.46      3.06 o 
  -9   6   1        0.01        0.53      0.35 o 
  -8   6   1      271.13      287.53      4.50 o 
  -7   6   1      819.08      814.38      9.88 o 
  -6   6   1     1164.17     1162.29     14.01 o 
  -5   6   1      415.68      367.60      4.58 o 
  -4   6   1        0.64        0.66      0.16 o 
  -3   6   1      990.97      969.04     10.13 o 
  -2   6   1      171.94      176.68      2.08 o 
  -1   6   1        0.01        0.17      0.11 o 
   0   6   1      565.59      543.46      5.70 o 
   1   6   1        0.69        0.56      0.13 o 
   2   6   1      119.96      112.37      1.20 o 
   3   6   1       15.07        7.38      0.45 o 
   4   6   1      128.79      127.47      1.53 o 
   5   6   1       50.08       46.35      1.70 o 
   6   6   1      172.42      177.62      2.95 o 
   7   6   1       12.91       14.44      0.83 o 
   8   6   1       79.71       74.17      1.56 o 
   9   6   1       42.18       42.68      1.24 o 
  10   6   1       38.43       46.92      1.52 o 
 -11   7   1        6.10        3.96      0.53 o 
 -10   7   1        7.02        8.52      0.99 o 
  -9   7   1       25.91       27.39      1.21 o 
  -8   7   1      133.97      132.21      2.38 o 
  -7   7   1       46.54       48.56      1.19 o 
  -6   7   1       59.05       59.45      1.20 o 
  -5   7   1      581.62      557.57      6.84 o 
  -4   7   1       96.28       93.88      1.40 o 
  -3   7   1      161.55      163.39      1.88 o 
  -2   7   1      117.40      121.53      1.45 o 
  -1   7   1      812.66      805.71      7.56 o 
   0   7   1      215.09      182.85      2.06 o 
   1   7   1       17.75       13.56      0.42 o 
   2   7   1        0.08        1.04      0.17 o 
   3   7   1       25.43       27.58      0.54 o 
   4   7   1      180.28      171.87      2.01 o 
   5   7   1       61.21       51.14      0.93 o 
   6   7   1       58.77       56.50      1.21 o 
   7   7   1      390.32      393.51      5.45 o 
   8   7   1      300.15      252.70      4.77 o 
   9   7   1       34.51       30.58      1.33 o 
  10   7   1        6.89        2.93      0.53 o 
 -10   8   1        4.73        2.87      0.47 o 
  -9   8   1       17.57       16.76      1.06 o 
  -8   8   1       29.06       25.43      1.16 o 
  -7   8   1       20.61       19.75      1.02 o 
  -6   8   1      120.57      131.86      1.88 o 
  -5   8   1      149.69      162.42      2.23 o 
  -4   8   1     1652.33     1602.48     19.42 o 
  -3   8   1      389.29      368.28      4.27 o 
  -2   8   1      259.50      256.34      2.84 o 
  -1   8   1     1390.02     1381.94     14.48 o 
   0   8   1       81.97       82.89      1.54 o 
   1   8   1      262.97      243.95      2.72 o 
   2   8   1       14.57       13.47      0.41 o 
   3   8   1        5.01        3.03      0.23 o 
   4   8   1        3.24        1.19      0.22 o 
   5   8   1        1.59        0.25      0.30 o 
   6   8   1      326.01      341.74      6.23 o 
   7   8   1        2.75        3.76      0.47 o 
   8   8   1        6.76        3.72      0.95 o 
   9   8   1        0.37        0.96      0.47 o 
 -10   9   1        0.01       -0.41      0.41 o 
  -9   9   1        1.07       -0.41      0.41 o 
  -8   9   1       22.76       17.83      1.08 o 
  -7   9   1       88.83       92.84      3.88 o 
  -6   9   1       18.63       15.11      0.72 o 
  -5   9   1      107.94      108.60      1.81 o 
  -4   9   1       31.51       27.91      0.85 o 
  -3   9   1       87.83       93.48      1.51 o 
  -2   9   1      524.25      518.56      7.71 o 
  -1   9   1      165.39      169.90      2.16 o 
   0   9   1      278.91      273.93      3.24 o 
   1   9   1      141.96      142.73      1.86 o 
   2   9   1       98.06       97.15      1.38 o 
   3   9   1      124.91      107.28      1.40 o 
   4   9   1       19.02       20.97      0.60 o 
   5   9   1        6.28        3.11      0.51 o 
   6   9   1      120.89      119.66      2.05 o 
   7   9   1        6.50        4.25      0.53 o 
   8   9   1       58.37       71.62      1.97 o 
  -9  10   1       28.66       32.36      1.66 o 
  -8  10   1       40.09       33.07      1.66 o 
  -7  10   1       36.56       31.88      1.66 o 
  -6  10   1      150.43      144.93      4.75 o 
  -5  10   1        0.66       -0.35      0.35 o 
  -4  10   1        0.99       -0.40      0.40 o 
  -3  10   1       42.61       40.80      1.23 o 
  -2  10   1     3020.29     2943.77     45.23 o 
  -1  10   1       33.95       43.00      1.93 o 
   0  10   1      192.23      191.74      2.93 o 
   1  10   1       93.33       93.28      1.96 o 
   2  10   1      376.90      370.49      4.83 o 
   3  10   1      140.32      126.80      1.92 o 
   4  10   1       32.17       29.10      0.83 o 
   5  10   1       25.97       24.99      1.20 o 
   6  10   1       34.97       35.19      1.40 o 
   7  10   1       77.17       86.12      2.27 o 
   8  10   1       43.95       48.03      1.68 o 
  -8  11   1        0.92       -0.16      0.55 o 
  -7  11   1        7.68        9.18      1.34 o 
  -6  11   1      131.19      126.26      3.56 o 
  -5  11   1       28.39       33.14      1.50 o 
  -4  11   1      102.38      102.21      3.28 o 
  -3  11   1       39.08       38.14      1.23 o 
  -2  11   1      236.67      253.91      5.46 o 
  -1  11   1      185.08      196.79      3.47 o 
   0  11   1      118.58      122.42      2.09 o 
   1  11   1      127.53      136.81      2.15 o 
   2  11   1       16.33       18.14      0.83 o 
   3  11   1        0.63        0.34      0.26 o 
   4  11   1       17.13       11.84      1.94 o 
   6  11   1        1.35        0.08      0.95 o 
   7  11   1        7.16        4.46      0.75 o 
  -7  12   1       57.59       62.58      2.29 o 
  -5  12   1       56.21       52.93      2.14 o 
  -4  12   1      124.87      119.62      2.65 o 
  -3  12   1        0.30       -0.12      0.34 o 
  -2  12   1       17.17       11.90      0.98 o 
  -1  12   1      261.34      270.25      4.59 o 
   0  12   1       70.95       68.41      1.48 o 
   1  12   1       10.13        7.32      1.70 o 
   2  12   1       11.26       13.44      0.98 o 
   3  12   1       80.84       81.08      1.86 o 
   4  12   1       28.19       30.51      1.40 o 
   5  12   1        0.01       -0.48      0.48 o 
  -6  13   1       17.50       19.07      1.58 o 
  -5  13   1       97.23      102.61      3.16 o 
  -4  13   1        9.10       15.65      1.03 o 
  -3  13   1        4.36        1.78      0.39 o 
  -2  13   1        7.86        2.74      0.42 o 
  -1  13   1       10.82       10.77      1.00 o 
   0  13   1       30.43       35.57      1.31 o 
   1  13   1       21.17       21.95      1.20 o 
   2  13   1        1.58        1.63      0.42 o 
   3  13   1       19.01       22.63      1.74 o 
   4  13   1        3.80        1.90      0.63 o 
  -3  14   1      106.50      118.05      2.46 o 
  -2  14   1        0.05       -0.36      0.36 o 
  -1  14   1        6.08        3.96      0.47 o 
   0  14   1       22.01       22.69      1.20 o 
   1  14   1        8.68        3.03      0.47 o 
  -3 -14   2       33.21       42.49      1.51 o 
  -2 -14   2       79.70       88.67      2.10 o 
  -1 -14   2        1.25        1.21      0.42 o 
   0 -14   2        0.68        1.39      0.42 o 
   1 -14   2      116.17      122.41      2.52 o 
   2 -14   2       56.29       60.11      3.24 o 
   3 -14   2        0.28       -0.24      0.55 o 
   4 -14   2       23.99       35.20      1.90 o 
   5 -14   2       69.25       76.58      2.69 o 
  -5 -13   2        3.32        2.37      0.71 o 
  -4 -13   2        2.35        1.11      0.42 o 
  -3 -13   2       57.03       61.35      1.65 o 
  -2 -13   2        4.73        2.13      0.42 o 
  -1 -13   2       43.12       44.68      1.43 o 
   0 -13   2       15.54       13.80      1.03 o 
   1 -13   2        6.87        4.05      0.45 o 
   2 -13   2       98.65       91.66      3.48 o 
   3 -13   2        5.85        9.30      0.92 o 
   4 -13   2       50.01       54.90      2.14 o 
   5 -13   2      166.07      178.32      4.67 o 
   6 -13   2       18.08       27.29      1.66 o 
  -6 -12   2       11.16        3.82      1.07 o 
  -5 -12   2       36.28       36.67      1.46 o 
  -4 -12   2        0.70       -0.55      0.55 o 
  -3 -12   2        2.87        1.36      0.35 o 
  -2 -12   2       48.25       42.63      1.31 o 
  -1 -12   2      203.96      208.85      3.69 o 
   0 -12   2        3.40        2.30      0.39 o 
   1 -12   2       84.31       87.32      2.29 o 
   2 -12   2       12.44       11.19      1.03 o 
   3 -12   2       20.91       18.20      1.01 o 
   4 -12   2        3.71        2.06      0.55 o 
   5 -12   2        0.96        0.16      0.47 o 
   6 -12   2       31.58       34.65      1.66 o 
   7 -12   2      141.87      160.60      4.27 o 
   8 -12   2        0.05       -0.32      0.55 o 
  -7 -11   2      159.08      175.63      4.67 o 
  -6 -11   2        1.12        0.55      0.55 o 
  -5 -11   2       75.45       75.76      1.73 o 
  -4 -11   2       22.37       13.07      0.82 o 
  -3 -11   2        0.62       -0.34      0.34 o 
  -2 -11   2       50.59       41.69      1.07 o 
  -1 -11   2      164.47      166.33      2.62 o 
   0 -11   2       50.52       53.94      1.17 o 
   1 -11   2      194.24      188.26      4.15 o 
   2 -11   2      104.75      110.44      2.18 o 
   3 -11   2      108.45      113.70      1.95 o 
   4 -11   2        4.39        2.23      0.33 o 
   5 -11   2        4.51        1.17      0.39 o 
   6 -11   2       45.02       45.43      1.44 o 
   7 -11   2       38.52       40.40      1.39 o 
   8 -11   2        9.64       14.78      1.14 o 
  -8 -10   2       26.83       31.80      1.82 o 
  -7 -10   2        5.91        8.31      1.34 o 
  -6 -10   2       61.02       58.78      2.22 o 
  -5 -10   2       26.67       24.70      1.50 o 
  -4 -10   2      184.45      171.94      2.44 o 
  -3 -10   2        3.42        2.64      0.32 o 
  -2 -10   2       33.91       34.78      0.86 o 
  -1 -10   2       54.34       48.89      1.02 o 
   0 -10   2      169.75      150.31      2.34 o 
   1 -10   2        1.36        0.62      0.26 o 
   2 -10   2      271.59      256.20      4.67 o 
   3 -10   2       79.67       76.78      1.63 o 
   4 -10   2       43.87       38.92      0.97 o 
   5 -10   2       51.07       43.04      0.99 o 
   6 -10   2        6.23        2.33      0.39 o 
   7 -10   2      111.93      116.52      2.51 o 
   8 -10   2       48.66       50.43      1.58 o 
   9 -10   2       12.59       17.28      1.74 o 
  -9  -9   2        0.02       -0.55      0.55 o 
  -8  -9   2       21.77       22.86      1.58 o 
  -7  -9   2        7.16        9.41      1.27 o 
  -6  -9   2      334.14      354.90      8.87 o 
  -5  -9   2      138.40      147.41      2.37 o 
  -4  -9   2        0.78        0.44      0.34 o 
  -3  -9   2       46.58       38.88      0.87 o 
  -2  -9   2      154.56      162.49      1.81 o 
  -1  -9   2       65.56       50.77      0.75 o 
   0  -9   2       45.08       46.29      0.77 o 
   1  -9   2       79.38       77.80      1.88 o 
   2  -9   2      324.29      303.67      4.88 o 
   3  -9   2       35.45       38.34      0.83 o 
   4  -9   2       25.26       14.40      0.73 o 
   5  -9   2       21.64       27.00      0.68 o 
   6  -9   2       34.97       33.71      0.82 o 
   7  -9   2       69.05       68.75      1.48 o 
   8  -9   2       17.52       15.88      0.89 o 
   9  -9   2       57.18       50.92      1.50 o 
  10  -9   2       24.69       29.78      1.33 o 
  -9  -8   2        3.63        2.77      0.63 o 
  -8  -8   2        0.76       -0.33      0.41 o 
  -7  -8   2        2.33        1.06      0.41 o 
  -6  -8   2        0.37        0.91      0.28 o 
  -5  -8   2        0.14       -0.03      0.24 o 
  -4  -8   2      208.03      189.66      2.61 o 
  -3  -8   2       93.96       95.29      1.37 o 
  -2  -8   2      229.97      234.43      2.47 o 
  -1  -8   2       81.62       86.57      1.21 o 
   0  -8   2       20.87       19.09      0.46 o 
   1  -8   2      927.88      886.60      9.87 o 
   2  -8   2       15.46       20.41      0.55 o 
   3  -8   2       74.39       73.39      1.16 o 
   4  -8   2      110.10      102.08      1.24 o 
   5  -8   2        2.29        0.17      0.15 o 
   6  -8   2        3.84        1.10      0.25 o 
   7  -8   2       19.94       15.84      0.67 o 
   8  -8   2      313.36      302.94      4.41 o 
   9  -8   2       83.49       92.99      1.85 o 
  10  -8   2        8.48        9.19      0.97 o 
 -10  -7   2        1.65        1.28      0.47 o 
  -9  -7   2        1.41       -0.45      0.45 o 
  -8  -7   2        0.01       -0.39      0.39 o 
  -7  -7   2       12.16       11.95      0.97 o 
  -6  -7   2       14.93       15.48      0.64 o 
  -5  -7   2     1812.13     1888.80     22.88 o 
  -4  -7   2        0.53        0.15      0.23 o 
  -3  -7   2       48.10       35.67      0.71 o 
  -2  -7   2      266.92      262.81      2.89 o 
  -1  -7   2      922.26     1020.05     11.84 o 
   0  -7   2      794.21      940.12      9.21 o 
   1  -7   2      263.37      269.51      3.11 o 
   2  -7   2      324.34      315.90      3.61 o 
   3  -7   2      407.43      370.53      3.95 o 
   4  -7   2      215.77      241.82      2.65 o 
   5  -7   2      240.92      238.71      2.81 o 
   6  -7   2       50.30       42.61      0.97 o 
   7  -7   2       12.70       13.53      0.71 o 
   8  -7   2      286.34      295.54      4.57 o 
   9  -7   2      420.47      430.17      6.45 o 
  10  -7   2        0.01       -0.35      0.35 o 
  11  -7   2        6.57        3.40      0.42 o 
 -10  -6   2        3.99        3.08      0.53 o 
  -9  -6   2       70.59       73.87      1.92 o 
  -8  -6   2       49.11       54.90      1.31 o 
  -7  -6   2      109.91      116.74      1.69 o 
  -6  -6   2      774.66      815.08      9.21 o 
  -5  -6   2      398.30      372.77      4.33 o 
  -4  -6   2      167.37      195.32      2.38 o 
  -3  -6   2     1366.10     1331.58     14.92 o 
  -2  -6   2       92.73       77.06      0.98 o 
  -1  -6   2     1250.61     1316.94     13.05 o 
   0  -6   2     1666.89     1838.22     18.11 o 
   1  -6   2      546.13      590.41      8.05 o 
   2  -6   2        3.42        1.46      0.11 o 
   3  -6   2      274.31      265.48      2.57 o 
   4  -6   2      140.18      155.89      1.50 o 
   5  -6   2      365.23      356.72      4.41 o 
   6  -6   2        0.00       -0.14      0.14 o 
   7  -6   2       10.43        7.72      0.59 o 
   8  -6   2       81.24       83.54      1.56 o 
   9  -6   2        8.75       13.87      0.80 o 
  10  -6   2       14.28       13.75      0.85 o 
  11  -6   2        0.35       -0.13      0.35 o 
 -11  -5   2       15.32       13.73      1.18 o 
 -10  -5   2        6.80        3.65      0.63 o 
  -9  -5   2       44.44       47.71      1.28 o 
  -8  -5   2        0.02       -0.22      0.30 o 
  -7  -5   2       17.85       14.24      0.60 o 
  -6  -5   2      384.51      382.91      4.44 o 
  -5  -5   2        0.19        0.31      0.16 o 
  -4  -5   2      519.48      544.67      6.18 o 
  -3  -5   2      365.54      397.56      4.23 o 
  -2  -5   2      316.56      329.04      3.47 o 
  -1  -5   2      863.81      837.94      6.96 o 
   0  -5   2      196.49      221.27      1.87 o 
   1  -5   2      137.15      139.01      1.26 o 
   2  -5   2      779.05      964.48      8.37 o 
   3  -5   2       14.74       16.71      0.34 o 
   4  -5   2      621.32      548.66      5.18 o 
   5  -5   2        9.47        3.33      0.52 o 
   6  -5   2       45.63       43.66      0.75 o 
   7  -5   2       58.33       57.36      0.93 o 
   8  -5   2        2.85        2.14      0.39 o 
   9  -5   2      259.06      261.02      4.04 o 
  10  -5   2       47.75       54.88      1.26 o 
  11  -5   2        4.07        2.51      0.35 o 
 -11  -4   2        0.04       -0.33      0.45 o 
 -10  -4   2      124.86      124.99      2.70 o 
  -9  -4   2      188.93      185.95      3.11 o 
  -8  -4   2       82.90       81.25      1.62 o 
  -7  -4   2       35.72       33.35      0.75 o 
  -6  -4   2      140.23      135.46      1.73 o 
  -5  -4   2       71.28       81.35      1.11 o 
  -4  -4   2      348.90      417.63      3.98 o 
  -3  -4   2       29.18       28.17      0.48 o 
  -2  -4   2      142.08      111.22      1.01 o 
  -1  -4   2      116.77      149.27      1.35 o 
   0  -4   2      184.72      177.98      1.57 o 
   1  -4   2       63.81       63.13      0.62 o 
   2  -4   2     1990.64     2165.94     18.63 o 
   3  -4   2      804.17      835.00      7.57 o 
   4  -4   2       26.74       44.20      0.67 o 
   5  -4   2       92.71       67.70      0.97 o 
   6  -4   2      356.84      367.66      4.48 o 
   7  -4   2        1.99        1.58      0.16 o 
   8  -4   2       32.13       31.92      0.80 o 
   9  -4   2        1.00        0.03      0.27 o 
  10  -4   2       96.98       96.82      1.96 o 
  11  -4   2       83.59       85.91      2.05 o 
 -11  -3   2        0.56       -0.71      0.71 o 
 -10  -3   2       11.65       11.47      0.86 o 
  -9  -3   2       66.80       61.01      1.41 o 
  -8  -3   2      501.44      515.55      7.68 o 
  -7  -3   2       26.53       21.10      1.06 o 
  -6  -3   2      115.20      129.09      1.63 o 
  -5  -3   2      218.78      229.34      2.39 o 
  -4  -3   2      683.82      729.08      6.56 o 
  -3  -3   2      724.82      755.55      6.24 o 
  -2  -3   2     1175.90     1238.50     10.49 o 
  -1  -3   2     1946.29     2002.42     17.11 o 
   0  -3   2      718.38      670.38      5.82 o 
   1  -3   2      115.24      115.35      0.99 o 
   2  -3   2      835.41      863.78      7.45 o 
   3  -3   2      637.13      664.57      8.06 o 
   4  -3   2     2330.59     2530.98     30.32 o 
   5  -3   2      227.19      213.94      2.62 o 
   6  -3   2      744.96      737.91      8.87 o 
   7  -3   2       59.01       60.42      0.89 o 
   8  -3   2        0.11        0.77      0.22 o 
   9  -3   2       80.94       72.40      1.49 o 
  10  -3   2        0.01       -0.29      0.29 o 
  11  -3   2       93.15       90.60      1.71 o 
  12  -3   2        3.47        1.95      0.39 o 
 -12  -2   2        3.80        2.57      0.53 o 
 -11  -2   2        3.46       -0.07      0.41 o 
 -10  -2   2        2.51        0.83      0.35 o 
  -9  -2   2      718.06      669.93      9.97 o 
  -8  -2   2      575.67      549.29      8.15 o 
  -7  -2   2       49.61       54.57      0.77 o 
  -6  -2   2      995.05      980.13     11.60 o 
  -5  -2   2      209.07      216.54      2.24 o 
  -4  -2   2     3106.20     3305.96     34.40 o 
  -3  -2   2      356.21      380.13      3.26 o 
  -2  -2   2     1120.01     1251.35     10.76 o 
   2  -2   2      330.82      287.80      3.25 o 
   4  -2   2      532.36      586.21     16.22 o 
   5  -2   2     3208.41     3367.29     79.43 o 
   6  -2   2       91.31       84.93      1.11 o 
   7  -2   2      132.70      119.64      1.55 o 
   8  -2   2       47.86       50.09      0.80 o 
   9  -2   2      154.47      146.18      2.32 o 
  10  -2   2       23.31       18.28      0.89 o 
  12  -2   2       29.16       32.68      2.41 o 
 -12  -1   2       36.89       40.63      1.52 o 
 -10  -1   2       14.67       15.03      0.86 o 
  -9  -1   2      144.75      131.71      2.28 o 
  -8  -1   2      192.33      171.99      2.78 o 
  -7  -1   2      142.96      142.93      1.90 o 
  -6  -1   2      208.22      211.29      2.32 o 
  -5  -1   2      182.14      179.63      2.29 o 
  -4  -1   2     1843.73     1810.52     15.07 o 
  -3  -1   2     1134.13     1106.83      9.54 o 
  -2  -1   2      202.49      238.70      2.26 o 
   1  -1   2       21.84       18.93      0.32 o 
   2  -1   2     2830.43     2897.13     89.63 o 
   3  -1   2       24.39       32.91      1.50 o 
   4  -1   2      240.07      278.87      8.94 o 
   5  -1   2      191.85      242.48      7.99 o 
   6  -1   2     1940.97     1952.09     30.28 o 
   7  -1   2        5.61        1.84      0.24 o 
   8  -1   2       18.04       21.21      0.54 o 
   9  -1   2      306.87      298.83      4.49 o 
  10  -1   2       16.17       18.20      1.18 o 
  11  -1   2        5.58        2.77      0.30 o 
  12  -1   2        1.27        0.90      0.42 o 
 -12   0   2        4.43        2.59      0.54 o 
 -11   0   2       44.59       37.98      1.30 o 
 -10   0   2        1.92        0.55      0.71 o 
  -9   0   2        1.64        0.00      0.63 o 
  -8   0   2      183.55      174.98      2.84 o 
  -7   0   2      780.61      770.45      9.28 o 
  -6   0   2      108.27      100.83      1.07 o 
  -5   0   2       99.06       77.19      0.85 o 
  -4   0   2     2164.25     2322.98     20.86 o 
  -3   0   2       24.01       26.82      0.44 o 
  -2   0   2        0.07       -0.05      0.05 o 
  -1   0   2      501.70      556.92     10.03 o 
   0   0   2      271.15      288.73      2.33 o 
   1   0   2     1911.55     1997.72     43.80 o 
   2   0   2     1056.46     1094.89     26.44 o 
   3   0   2     3145.67     3203.05     99.44 o 
   4   0   2        0.37        1.34      0.40 o 
   5   0   2      184.82      198.28      7.58 o 
   6   0   2      575.06      603.24     11.62 o 
   7   0   2       28.38       25.75      0.52 o 
   8   0   2      438.87      423.13      5.15 o 
   9   0   2       36.60       39.18      0.95 o 
  10   0   2       19.11       12.36      0.70 o 
  11   0   2        7.98        6.30      0.69 o 
  12   0   2       10.13        4.98      0.79 o 
 -12   1   2        7.37        4.28      0.54 o 
 -11   1   2      240.09      261.58      4.24 o 
 -10   1   2       14.59        5.60      0.45 o 
  -9   1   2       25.83       12.72      0.85 o 
  -8   1   2       18.03       14.25      0.72 o 
  -7   1   2        1.60       -0.17      0.17 o 
  -6   1   2      125.05      125.62      1.23 o 
  -5   1   2     1118.17     1091.85      9.80 o 
  -4   1   2      250.14      265.57      2.31 o 
  -3   1   2      101.91      110.92      1.31 o 
  -2   1   2      138.50      122.76      1.13 o 
  -1   1   2      210.11      223.79      3.01 o 
   1   1   2     1960.65     1957.54     34.58 o 
   2   1   2      628.18      774.01      8.69 o 
   3   1   2      942.20     1032.76     10.39 o 
   4   1   2      188.22      197.31      2.81 o 
   5   1   2      150.85      140.22      1.63 o 
   6   1   2      121.04      132.70      1.68 o 
   7   1   2      154.77      149.09      2.41 o 
   8   1   2      838.59      859.56     12.48 o 
   9   1   2        8.11        3.60      0.30 o 
  10   1   2      120.13      119.03      2.06 o 
  11   1   2        5.85        3.05      0.34 o 
 -12   2   2       35.33       46.55      1.63 o 
 -11   2   2       98.61       98.23      2.00 o 
 -10   2   2      146.29      151.73      2.65 o 
  -9   2   2      404.41      401.43      6.11 o 
  -8   2   2       33.92       20.54      0.88 o 
  -7   2   2      476.73      473.60      4.51 o 
  -6   2   2      930.52      928.03      8.73 o 
  -5   2   2     1180.26     1223.10     11.59 o 
  -4   2   2        6.91        4.53      0.22 o 
  -3   2   2       63.37       53.64      0.53 o 
  -2   2   2       46.91       45.21      0.47 o 
  -1   2   2      510.72      499.80      7.80 o 
   0   2   2       93.06       81.89      0.70 o 
   2   2   2      136.31      173.86      1.80 o 
   4   2   2     2091.32     2071.39     20.75 o 
   5   2   2     1137.16     1154.26     13.02 o 
   6   2   2       14.12       13.63      0.42 o 
   7   2   2      225.08      227.95      3.12 o 
   8   2   2       67.62       63.89      1.24 o 
   9   2   2        3.31        2.02      0.29 o 
  10   2   2      132.09      121.56      2.27 o 
  11   2   2       20.29       18.64      2.06 o 
 -12   3   2        0.08       -0.11      0.47 o 
 -11   3   2       51.56       53.20      1.67 o 
 -10   3   2       59.87       62.83      1.47 o 
  -9   3   2      196.60      203.60      3.32 o 
  -8   3   2      331.46      312.86      4.83 o 
  -7   3   2      549.73      506.85      6.21 o 
  -6   3   2        8.18        7.30      0.36 o 
  -5   3   2      975.30     1051.65     11.06 o 
  -4   3   2      161.03      173.51      1.57 o 
  -3   3   2      602.75      748.01      6.44 o 
  -2   3   2      431.75      427.30      3.52 o 
  -1   3   2       25.11       30.31      0.37 o 
   0   3   2      800.86      762.42      5.92 o 
   1   3   2     1065.55     1059.90      8.26 o 
   2   3   2     2037.29     2233.57     17.86 o 
   3   3   2      286.14      273.57      2.33 o 
   4   3   2      303.31      350.00      3.56 o 
   5   3   2     1875.61     1949.82     20.62 o 
   6   3   2      125.69      135.33      1.66 o 
   7   3   2        3.62        6.87      0.56 o 
   9   3   2      123.38      126.80      2.15 o 
  10   3   2       51.34       55.44      1.28 o 
  11   3   2       51.65       64.50      1.48 o 
 -12   4   2        5.52        4.19      0.63 o 
 -11   4   2       98.63      109.68      2.51 o 
 -10   4   2      106.45      108.36      2.09 o 
  -9   4   2       31.85       31.72      1.09 o 
  -8   4   2     1157.51     1189.31     17.34 o 
  -7   4   2      135.78      125.43      1.75 o 
  -6   4   2        0.12        0.29      0.23 o 
  -5   4   2       99.96       90.38      1.29 o 
  -4   4   2     1836.65     1900.86     18.87 o 
  -3   4   2       65.13       61.72      0.70 o 
  -2   4   2      148.76      137.68      1.21 o 
  -1   4   2       63.83       50.29      0.49 o 
   0   4   2      110.63      118.87      1.06 o 
   1   4   2       30.04       54.08      1.34 o 
   2   4   2      335.11      365.29      3.06 o 
   3   4   2     2919.15     2903.38     25.18 o 
   4   4   2      204.88      240.92      2.15 o 
   5   4   2      337.33      358.76      4.13 o 
   6   4   2     1053.28     1020.54     11.44 o 
   7   4   2      278.65      292.52      4.04 o 
   8   4   2        2.67        1.86      0.28 o 
   9   4   2        0.91        1.52      0.39 o 
  10   4   2        0.42        0.37      0.35 o 
  11   4   2        7.56        5.38      0.91 o 
 -11   5   2       23.94       27.86      1.35 o 
 -10   5   2       50.12       52.05      1.90 o 
  -9   5   2      105.12      111.87      2.14 o 
  -8   5   2      232.94      236.70      4.03 o 
  -7   5   2     1501.02     1534.84     18.47 o 
  -6   5   2      447.68      445.65      5.51 o 
  -5   5   2      355.08      341.19      4.25 o 
  -4   5   2      336.50      356.03      4.06 o 
  -3   5   2      158.24      122.70      1.62 o 
  -2   5   2       47.72       48.23      0.71 o 
  -1   5   2      347.69      300.97      2.86 o 
   0   5   2       40.95       38.38      0.49 o 
   1   5   2      152.26      167.48      1.68 o 
   2   5   2      570.38      668.72      5.79 o 
   3   5   2      243.85      240.13      2.26 o 
   4   5   2      543.74      589.52      5.60 o 
   5   5   2      173.12      160.80      1.68 o 
   6   5   2       60.50       92.70      1.71 o 
   7   5   2       21.58       24.99      0.83 o 
   8   5   2      154.30      139.23      2.38 o 
   9   5   2        0.21       -0.09      0.30 o 
  10   5   2       35.35       41.98      1.21 o 
 -11   6   2       11.92       11.88      1.08 o 
 -10   6   2       19.60       19.13      1.16 o 
  -9   6   2      370.74      368.31      6.65 o 
  -8   6   2      400.71      404.01      6.18 o 
  -7   6   2        0.64        0.37      0.22 o 
  -6   6   2      892.69      900.24     12.07 o 
  -5   6   2     1383.19     1305.64     15.86 o 
  -4   6   2       68.27       47.75      0.87 o 
  -3   6   2      126.02      110.64      1.43 o 
  -2   6   2      107.06       89.24      1.11 o 
  -1   6   2      126.73      117.63      1.53 o 
   0   6   2        5.92        8.78      0.33 o 
   1   6   2      489.67      513.71      5.42 o 
   2   6   2      200.50      227.07      2.38 o 
   3   6   2      161.72      167.05      1.81 o 
   4   6   2      168.41      162.28      1.78 o 
   5   6   2      426.46      420.27      7.00 o 
   6   6   2      472.67      478.33      6.48 o 
   7   6   2      216.19      246.31      3.52 o 
   8   6   2       99.83      110.26      2.04 o 
   9   6   2        0.63       -0.16      0.35 o 
  10   6   2       17.12       16.81      1.12 o 
 -11   7   2        0.00       -0.41      0.41 o 
 -10   7   2       44.36       52.25      1.65 o 
  -9   7   2       51.77       52.63      1.56 o 
  -8   7   2        4.17        2.88      0.51 o 
  -7   7   2      100.84      108.05      1.63 o 
  -6   7   2       73.23       69.95      1.19 o 
  -5   7   2      139.44      134.31      1.92 o 
  -4   7   2       75.09       67.20      1.16 o 
  -3   7   2        5.05        2.08      0.19 o 
  -2   7   2      356.16      348.38      3.73 o 
  -1   7   2       75.59       78.37      0.98 o 
   0   7   2       70.72       57.23      1.22 o 
   1   7   2      176.59      166.70      1.90 o 
   2   7   2        0.14        0.49      0.15 o 
   3   7   2        0.14        0.23      0.32 o 
   4   7   2       77.34       69.85      0.94 o 
   5   7   2        9.25        4.38      0.26 o 
   6   7   2      449.43      470.60      9.33 o 
   7   7   2       22.44       16.69      0.93 o 
   8   7   2      389.57      352.86      6.40 o 
   9   7   2      111.52      101.77      2.35 o 
 -10   8   2        1.98        0.71      0.42 o 
  -9   8   2        2.59        1.48      0.42 o 
  -8   8   2       50.50       53.32      1.58 o 
  -7   8   2      287.04      271.28      5.09 o 
  -6   8   2        1.25        1.56      0.26 o 
  -5   8   2        4.20        2.88      0.26 o 
  -4   8   2     1097.61     1094.76     13.25 o 
  -3   8   2     1513.60     1456.57     18.78 o 
  -2   8   2      228.50      215.64      2.45 o 
  -1   8   2       12.62       25.38      0.88 o 
   0   8   2      291.32      282.43      3.12 o 
   1   8   2        2.66        1.06      0.19 o 
   2   8   2       85.24       74.41      1.10 o 
   3   8   2        2.07        1.73      0.21 o 
   4   8   2       18.06       17.57      0.54 o 
   5   8   2       94.98       98.78      1.45 o 
   6   8   2       36.97       37.90      1.22 o 
   7   8   2        1.00        1.43      0.51 o 
   8   8   2      280.44      303.17      5.72 o 
   9   8   2        6.82       11.74      1.10 o 
 -10   9   2        0.31       -0.47      0.47 o 
  -9   9   2        4.99        0.95      0.55 o 
  -8   9   2       55.68       60.15      1.73 o 
  -7   9   2       23.22       22.18      1.16 o 
  -6   9   2      181.44      177.25      3.85 o 
  -5   9   2      184.96      178.18      3.45 o 
  -4   9   2      103.76       97.34      1.70 o 
  -3   9   2      285.18      284.69      3.74 o 
  -2   9   2       50.02       78.92      3.40 o 
  -1   9   2       38.29       41.24      2.55 o 
   0   9   2      126.08      119.83      1.78 o 
   1   9   2       18.14       19.88      0.68 o 
   2   9   2      299.87      283.75      3.44 o 
   3   9   2        5.60        1.71      0.26 o 
   4   9   2        0.74       -0.19      0.21 o 
   5   9   2        8.01        4.82      0.45 o 
   6   9   2        2.58        0.87      0.34 o 
   7   9   2       47.48       52.63      1.44 o 
   8   9   2       89.38      104.81      2.20 o 
  -9  10   2        6.32        2.69      0.63 o 
  -8  10   2        1.00       -0.47      0.47 o 
  -7  10   2       67.59       63.13      2.29 o 
  -6  10   2      425.12      425.07     16.93 o 
  -5  10   2        1.91        1.94      0.34 o 
  -4  10   2       82.52       83.47      1.94 o 
  -3  10   2        1.79       -0.47      0.47 o 
  -2  10   2       19.70       32.42      1.20 o 
  -1  10   2      286.11      298.57      4.36 o 
   0  10   2      246.31      241.35      3.59 o 
   1  10   2      224.99      221.41      3.34 o 
   2  10   2       66.52       64.18      1.23 o 
   3  10   2       13.35        4.75      0.57 o 
   4  10   2       23.26       16.96      0.81 o 
   5  10   2        5.46        1.60      0.41 o 
   6  10   2        5.58        2.54      0.63 o 
   7  10   2       22.00       25.21      1.35 o 
  -8  11   2        2.82        1.66      0.55 o 
  -7  11   2       25.23       20.73      1.50 o 
  -6  11   2        1.48        0.47      0.47 o 
  -5  11   2       10.70        8.96      0.92 o 
  -4  11   2      145.63      150.29      2.80 o 
  -3  11   2        6.73        5.75      1.27 o 
  -2  11   2        0.01        0.48      0.36 o 
  -1  11   2        0.25       -1.11      1.11 o 
   0  11   2      817.25      863.61     11.88 o 
   1  11   2      116.31      123.67      1.94 o 
   2  11   2        7.88       11.30      0.73 o 
   3  11   2      278.21      291.34      3.95 o 
   4  11   2        6.73        2.68      0.54 o 
   5  11   2       18.08       14.53      1.14 o 
   6  11   2        0.69       -0.49      0.49 o 
  -7  12   2       12.79       10.68      1.34 o 
  -6  12   2       13.73       10.84      1.34 o 
  -5  12   2       68.10       69.65      1.71 o 
  -4  12   2        0.13        0.36      0.39 o 
  -3  12   2        1.19       -0.08      0.34 o 
  -2  12   2       55.19       46.56      1.40 o 
  -1  12   2      102.14       94.24      2.04 o 
   0  12   2      220.67      222.06      3.44 o 
   1  12   2      316.46      343.55      4.60 o 
   2  12   2        1.71        1.77      0.39 o 
   3  12   2       53.06       50.55      1.69 o 
   4  12   2        4.13        2.05      0.67 o 
   5  12   2       18.49       15.08      1.20 o 
  -5  13   2        0.63       -0.40      0.55 o 
  -4  13   2        9.87        4.90      0.71 o 
  -3  13   2       23.83       25.09      1.17 o 
  -2  13   2        2.88        0.55      0.55 o 
  -1  13   2       11.70       12.96      1.15 o 
   0  13   2        0.08       -0.05      0.42 o 
   1  13   2        0.88        1.78      0.42 o 
   2  13   2      349.55      365.56      6.04 o 
   3  13   2       24.62       30.46      1.90 o 
  -2  14   2       42.60       45.83      1.51 o 
  -1  14   2        1.99        1.07      0.55 o 
   0  14   2        1.73        0.84      0.42 o 
  -3 -14   3       37.15       43.89      1.54 o 
  -2 -14   3       15.27       17.01      1.20 o 
  -1 -14   3       17.88       22.09      1.34 o 
   0 -14   3       34.31       38.46      1.40 o 
   1 -14   3       12.31       14.06      1.19 o 
   2 -14   3        0.22        0.63      0.39 o 
   3 -14   3      104.56      107.04      3.24 o 
   4 -14   3       79.15       78.00      2.69 o 
   5 -14   3       30.10       36.31      1.82 o 
  -5 -13   3       20.74       20.33      1.74 o 
  -4 -13   3        7.44        4.52      0.47 o 
  -3 -13   3        1.03       -0.39      0.39 o 
  -2 -13   3      110.81      116.07      2.49 o 
  -1 -13   3       99.54      100.88      2.18 o 
   0 -13   3        0.20        0.87      0.39 o 
   1 -13   3      275.08      302.24      6.84 o 
   2 -13   3       12.71       10.47      0.92 o 
   3 -13   3        3.90        2.85      0.55 o 
   4 -13   3      124.05      120.17      3.40 o 
   5 -13   3        2.34        0.87      0.55 o 
   6 -13   3       99.73      112.26      3.32 o 
  -6 -12   3        0.49        1.09      0.95 o 
  -5 -12   3       20.22       17.51      1.43 o 
  -4 -12   3        0.51       -0.16      0.79 o 
  -3 -12   3        1.24        0.08      0.36 o 
  -2 -12   3       57.29       55.68      1.48 o 
  -1 -12   3        2.09        1.42      0.36 o 
   0 -12   3      130.35      126.92      2.46 o 
   1 -12   3       10.21        7.86      0.87 o 
   2 -12   3        0.28       -0.08      0.34 o 
   3 -12   3      191.32      190.55      6.96 o 
   4 -12   3        0.43       -0.40      0.40 o 
   5 -12   3       32.20       30.70      1.58 o 
   6 -12   3       42.29       42.40      1.82 o 
   7 -12   3       22.47       29.51      1.66 o 
   8 -12   3       56.15       75.71      2.53 o 
  -7 -11   3        3.68        3.80      0.71 o 
  -6 -11   3        1.76        0.55      0.55 o 
  -5 -11   3      114.93      115.03      3.16 o 
  -4 -11   3       10.87        5.73      0.47 o 
  -3 -11   3       18.47       14.06      0.78 o 
  -2 -11   3       81.72       75.12      1.46 o 
  -1 -11   3       73.06       67.35      1.32 o 
   0 -11   3      237.67      238.05      4.03 o 
   1 -11   3       11.66        8.62      0.81 o 
   2 -11   3       80.09       87.15      2.25 o 
   3 -11   3      567.80      545.26      7.53 o 
   4 -11   3        8.51        3.30      0.31 o 
   5 -11   3       10.31        7.27      0.87 o 
   6 -11   3        0.51        0.69      0.35 o 
   7 -11   3       10.21       10.17      0.99 o 
   8 -11   3       27.00       37.68      1.42 o 
  -8 -10   3       33.09       29.27      1.82 o 
  -7 -10   3        0.87        0.63      0.55 o 
  -6 -10   3      285.78      313.91      7.44 o 
  -5 -10   3       16.58       19.23      1.06 o 
  -4 -10   3       16.46       12.96      1.03 o 
  -3 -10   3        7.73        2.75      0.51 o 
  -2 -10   3       43.48       41.99      1.07 o 
  -1 -10   3       22.56       17.05      0.81 o 
   0 -10   3        7.06        7.63      0.56 o 
   1 -10   3      336.80      327.98      6.30 o 
   2 -10   3      894.31      894.11     13.82 o 
   3 -10   3      399.26      412.96      5.20 o 
   5 -10   3      160.78      149.15      2.57 o 
   6 -10   3        0.77        0.51      0.34 o 
   7 -10   3       84.00       95.57      2.19 o 
   8 -10   3       18.62       18.05      1.05 o 
   9 -10   3      139.81      151.37      4.03 o 
  -9  -9   3       11.72       10.52      1.50 o 
  -8  -9   3       13.46       11.79      1.42 o 
  -7  -9   3        1.44        1.11      0.55 o 
  -6  -9   3      169.62      181.52      8.23 o 
  -5  -9   3      100.75       99.75      1.78 o 
  -4  -9   3       56.86       53.19      1.24 o 
  -3  -9   3       14.44        7.17      0.52 o 
  -2  -9   3      355.55      359.88      3.95 o 
  -1  -9   3      101.58       98.24      1.28 o 
   0  -9   3       14.48       13.31      0.71 o 
   1  -9   3      902.32      872.25      9.75 o 
   2  -9   3       49.50       45.00      1.30 o 
   3  -9   3      111.10      113.41      1.65 o 
   4  -9   3      161.14      177.00      2.37 o 
   5  -9   3       21.17       15.84      0.59 o 
   6  -9   3      151.36      144.41      2.20 o 
   7  -9   3       31.56       32.35      0.98 o 
   8  -9   3       26.39       32.76      1.04 o 
   9  -9   3       11.22       13.48      0.89 o 
  10  -9   3        7.31        4.75      0.95 o 
  -9  -8   3        0.51       -0.55      0.55 o 
  -8  -8   3       29.79       26.97      1.29 o 
  -7  -8   3       25.21       30.17      1.29 o 
  -6  -8   3       48.56       58.49      1.27 o 
  -5  -8   3       63.30       58.84      1.27 o 
  -4  -8   3      196.11      187.59      2.56 o 
  -3  -8   3      379.82      384.08      5.25 o 
  -2  -8   3       38.42       32.35      0.71 o 
  -1  -8   3      632.11      664.61      6.97 o 
   0  -8   3      222.07      208.38      2.32 o 
   1  -8   3      165.24      155.35      1.93 o 
   2  -8   3      226.71      208.82      2.71 o 
   3  -8   3      339.60      304.23      3.83 o 
   4  -8   3       18.03       13.78      0.71 o 
   5  -8   3      280.15      264.92      2.90 o 
   6  -8   3       13.96        6.09      0.48 o 
   7  -8   3        3.34        2.76      0.28 o 
   8  -8   3      388.16      396.51      6.05 o 
   9  -8   3       28.79       35.01      1.07 o 
  10  -8   3       17.77       16.47      0.92 o 
 -10  -7   3        0.49        0.47      0.55 o 
  -9  -7   3       64.84       69.17      1.90 o 
  -8  -7   3       16.87       14.65      1.06 o 
  -7  -7   3       56.02       53.74      1.14 o 
  -6  -7   3        4.57        7.45      0.62 o 
  -5  -7   3      753.02      771.40      8.75 o 
  -4  -7   3        0.57        0.06      0.21 o 
  -3  -7   3      371.70      360.69      4.16 o 
  -2  -7   3       36.00       31.80      0.84 o 
  -1  -7   3        4.43        3.34      0.30 o 
   0  -7   3       94.14      102.90      1.16 o 
   1  -7   3        1.00        2.22      0.16 o 
   2  -7   3       12.87        5.09      0.41 o 
   3  -7   3      130.71      136.68      1.83 o 
   4  -7   3      725.56      744.86      7.80 o 
   5  -7   3      445.24      435.57      5.84 o 
   6  -7   3       15.66       10.09      0.52 o 
   7  -7   3       19.86       15.89      0.61 o 
   8  -7   3       11.12        7.88      0.59 o 
   9  -7   3       65.41       71.12      1.38 o 
  10  -7   3       15.68       19.01      0.97 o 
  11  -7   3       10.25        9.50      0.87 o 
 -10  -6   3       34.98       51.38      1.69 o 
  -9  -6   3      137.48      150.23      3.14 o 
  -8  -6   3       22.94       22.99      1.12 o 
  -7  -6   3       78.83       70.51      1.21 o 
  -6  -6   3      115.51      107.36      1.50 o 
  -5  -6   3      303.05      322.33      3.78 o 
  -4  -6   3      244.09      237.02      2.63 o 
  -3  -6   3      439.52      428.19      5.45 o 
  -2  -6   3      819.02      812.78      9.03 o 
  -1  -6   3     2801.66     2884.04     32.29 o 
   0  -6   3       30.67       28.07      0.47 o 
   1  -6   3      225.74      246.49      2.52 o 
   2  -6   3        2.18        0.58      0.12 o 
   3  -6   3      139.18      169.35      1.61 o 
   4  -6   3      683.97      663.27      5.95 o 
   5  -6   3       54.68       54.35      0.82 o 
   6  -6   3        5.92        2.79      0.23 o 
   7  -6   3       87.47       87.59      1.40 o 
   8  -6   3       96.31       93.15      1.51 o 
   9  -6   3       21.84       28.54      1.15 o 
  10  -6   3        0.94        0.93      0.30 o 
  11  -6   3       30.84       31.84      1.52 o 
 -11  -5   3       13.30       11.93      1.16 o 
 -10  -5   3       26.70       30.74      1.31 o 
  -9  -5   3       28.28       25.06      1.16 o 
  -8  -5   3       11.96        8.37      0.81 o 
  -7  -5   3      104.59      105.41      1.57 o 
  -6  -5   3      469.97      468.47      5.40 o 
  -5  -5   3      489.11      489.69      5.61 o 
  -4  -5   3      111.38       92.42      1.15 o 
  -3  -5   3       75.52       70.38      0.85 o 
  -2  -5   3      205.83      200.75      2.36 o 
  -1  -5   3        7.81       11.18      0.33 o 
   0  -5   3     1381.35     1385.42     11.91 o 
   1  -5   3      135.51      133.12      1.33 o 
   2  -5   3     2687.48     2911.45     27.50 o 
   3  -5   3     1754.09     1643.99     14.86 o 
   4  -5   3      144.10      162.74      1.93 o 
   5  -5   3       34.51       30.13      0.54 o 
   6  -5   3      315.81      295.94      3.40 o 
   7  -5   3       11.28        6.17      0.41 o 
   8  -5   3       96.57       99.80      1.57 o 
   9  -5   3      177.96      180.35      2.62 o 
  10  -5   3       13.18       11.85      0.75 o 
  11  -5   3       49.86       57.17      1.48 o 
 -11  -4   3        7.04        2.56      0.47 o 
 -10  -4   3       20.40       14.73      1.08 o 
  -9  -4   3       32.65       35.86      1.15 o 
  -8  -4   3       14.09       16.02      1.50 o 
  -7  -4   3       43.64       45.42      0.90 o 
  -6  -4   3      262.29      271.82      3.22 o 
  -5  -4   3       50.86       49.32      0.81 o 
  -4  -4   3      232.25      229.02      2.51 o 
  -3  -4   3      928.77      915.29      8.15 o 
  -2  -4   3        4.24        1.80      0.10 o 
  -1  -4   3       63.81       70.04      0.74 o 
   0  -4   3     3536.25     3597.04     33.32 o 
   1  -4   3      458.31      492.95      4.10 o 
   2  -4   3       64.15       48.22      0.49 o 
   3  -4   3        6.07       10.21      0.31 o 
   4  -4   3       97.50       93.18      1.14 o 
   5  -4   3      693.52      669.04      7.46 o 
   6  -4   3       37.05       39.09      0.62 o 
   7  -4   3      139.80      138.32      1.67 o 
   8  -4   3        0.02       -0.35      0.35 o 
   9  -4   3        3.06        1.11      0.24 o 
  10  -4   3        1.11        0.15      0.29 o 
  11  -4   3       28.21       28.67      0.95 o 
 -10  -3   3        0.26       -0.21      0.39 o 
  -9  -3   3      126.69      124.69      2.27 o 
  -8  -3   3        6.28       11.13      0.82 o 
  -7  -3   3      377.35      375.34      4.68 o 
  -6  -3   3       63.54       52.22      0.88 o 
  -5  -3   3      102.54      114.56      1.58 o 
  -4  -3   3       79.79       83.71      0.97 o 
  -3  -3   3       83.53       89.36      0.87 o 
  -2  -3   3      601.08      589.89      5.84 o 
   1  -3   3     1143.95     1136.48      8.76 o 
   2  -3   3     1107.62     1139.66     10.88 o 
   3  -3   3      427.75      415.35      4.38 o 
   4  -3   3     1431.44     1609.77     17.98 o 
   5  -3   3      480.15      451.73      4.76 o 
   6  -3   3      182.55      176.93      2.04 o 
   7  -3   3      210.43      202.11      2.37 o 
   8  -3   3       76.41       73.78      1.68 o 
   9  -3   3       52.53       54.84      1.09 o 
  10  -3   3        6.41        2.19      0.29 o 
  11  -3   3       27.39       29.48      0.91 o 
 -12  -2   3       18.49       20.32      1.27 o 
 -11  -2   3        0.79       -0.16      0.47 o 
 -10  -2   3        0.19       -0.30      0.30 o 
  -9  -2   3        6.56        2.78      0.35 o 
  -8  -2   3        0.65        6.86      0.98 o 
  -7  -2   3     1497.28     1455.40     17.58 o 
  -6  -2   3      112.37      105.36      1.48 o 
  -5  -2   3      179.30      192.22      2.36 o 
  -4  -2   3      540.30      695.53      6.22 o 
  -3  -2   3      778.90      830.54      7.14 o 
  -2  -2   3     1647.93     1613.77     13.47 o 
  -1  -2   3      413.14      420.49      3.77 o 
   0  -2   3       48.54       38.68      0.63 o 
   2  -2   3        8.02       12.16      0.50 o 
   3  -2   3      156.83      161.03      3.69 o 
   4  -2   3      126.44      160.01      3.75 o 
   5  -2   3       72.99       89.30      2.37 o 
   6  -2   3       62.73       90.61      2.77 o 
   7  -2   3      106.45       91.61      1.13 o 
   8  -2   3      172.54      164.89      3.67 o 
   9  -2   3      141.48      149.92      2.87 o 
  10  -2   3       79.35       86.01      1.55 o 
  11  -2   3        4.12        1.48      0.27 o 
  12  -2   3       10.06       11.10      1.06 o 
 -12  -1   3       42.10       46.62      1.65 o 
 -11  -1   3       88.89       84.89      2.09 o 
 -10  -1   3        3.75        0.82      0.35 o 
  -9  -1   3      245.44      223.61      3.61 o 
  -8  -1   3       39.09       43.21      1.46 o 
  -7  -1   3      132.76      125.13      1.70 o 
  -6  -1   3       92.06      121.54      1.45 o 
  -5  -1   3     1431.73     1347.38     14.21 o 
  -4  -1   3      153.31      163.67      1.56 o 
  -3  -1   3      311.56      324.46      2.81 o 
  -2  -1   3      258.76      265.98      2.22 o 
  -1  -1   3      319.48      289.27      2.86 o 
   1  -1   3     1457.18     1550.74     14.67 o 
   2  -1   3       41.27       49.82      0.91 o 
   3  -1   3      916.06      838.09     21.40 o 
   4  -1   3       68.01       75.21      2.41 o 
   5  -1   3        5.75        4.03      0.63 o 
   6  -1   3      460.96      509.08     15.90 o 
   7  -1   3      220.44      224.10      7.68 o 
   8  -1   3      293.98      311.55      4.38 o 
   9  -1   3        4.69        2.10      0.24 o 
  10  -1   3        1.77        1.44      0.29 o 
  11  -1   3        0.23        0.33      0.25 o 
  12  -1   3        0.02       -0.47      0.47 o 
 -12   0   3        0.47       -0.48      0.48 o 
 -11   0   3       30.45       33.48      1.39 o 
 -10   0   3       27.11       27.34      1.33 o 
  -9   0   3       20.79       14.43      0.81 o 
  -8   0   3       54.13       41.78      2.16 o 
  -7   0   3       19.86       19.76      0.56 o 
  -6   0   3     2486.24     2581.28     27.20 o 
  -5   0   3      765.00      753.63      7.92 o 
  -4   0   3       62.31       75.45      0.80 o 
  -3   0   3       20.30       13.91      0.25 o 
  -2   0   3        2.28        2.06      0.23 o 
  -1   0   3      227.48      216.78      2.03 o 
   2   0   3      957.42      908.43     12.75 o 
   3   0   3        4.75        4.58      0.59 o 
   4   0   3       10.39       15.69      1.70 o 
   5   0   3       22.17       27.04      1.10 o 
   6   0   3      279.05      298.81     10.24 o 
   7   0   3      332.69      313.82      3.72 o 
   8   0   3        2.25        1.78      0.22 o 
   9   0   3       65.56       73.19      1.34 o 
  10   0   3        6.43        3.71      0.45 o 
  11   0   3        4.27        1.42      0.29 o 
 -12   1   3       47.97       65.12      1.90 o 
 -11   1   3        0.88        0.85      0.47 o 
 -10   1   3        0.17       -0.71      0.71 o 
  -9   1   3      125.82      120.61      1.94 o 
  -8   1   3        6.37        1.81      0.19 o 
  -7   1   3      109.74       97.35      1.30 o 
  -6   1   3      267.48      223.21      2.32 o 
  -5   1   3        0.49        0.28      0.14 o 
  -4   1   3     1819.29     1967.39     17.74 o 
  -3   1   3      916.44      927.44      7.94 o 
  -2   1   3        8.50       11.41      0.23 o 
  -1   1   3      172.42      146.54      1.32 o 
   0   1   3        6.80       11.55      0.36 o 
   1   1   3     1726.92     1619.43     12.80 o 
   2   1   3       35.42       35.21      0.42 o 
   3   1   3       57.42       52.92      0.80 o 
   4   1   3       95.32       62.91      1.48 o 
   5   1   3      390.28      426.38      5.18 o 
   6   1   3       54.22       49.06      0.68 o 
   7   1   3       93.58       95.28      1.52 o 
   8   1   3      155.64      156.09      2.23 o 
   9   1   3      141.53      138.59      2.25 o 
  10   1   3       14.05       16.63      0.75 o 
  11   1   3       30.90       36.29      2.25 o 
 -12   2   3       12.42       19.16      1.31 o 
 -11   2   3       26.73       24.13      1.27 o 
 -10   2   3       43.22       48.50      1.32 o 
  -9   2   3        6.52        2.80      0.40 o 
  -8   2   3       22.89        9.34      0.54 o 
  -7   2   3      108.58       99.78      1.46 o 
  -6   2   3      192.95      173.54      2.27 o 
  -5   2   3     1072.90     1092.13     11.52 o 
  -4   2   3     1998.49     2074.29     20.55 o 
  -3   2   3      917.82     1058.57      9.10 o 
  -2   2   3     5862.83     5922.93    100.38 o 
  -1   2   3      811.66      798.59      6.66 o 
   0   2   3      918.31      880.05      7.05 o 
   1   2   3      964.86      986.09      7.42 o 
   2   2   3      785.85      772.52      7.44 o 
   3   2   3     3006.75     3058.36     35.75 o 
   4   2   3      508.04      518.52      5.21 o 
   5   2   3      111.00      110.55      1.34 o 
   6   2   3       10.95       10.62      0.39 o 
   7   2   3       72.59       61.98      0.89 o 
   8   2   3        1.27        0.87      0.79 o 
   9   2   3        3.42        1.32      0.25 o 
  10   2   3       54.23       51.30      1.18 o 
  11   2   3       81.13       97.71      1.83 o 
 -12   3   3       33.98       46.38      1.63 o 
 -11   3   3       30.99       30.02      1.39 o 
 -10   3   3       14.44       14.03      0.97 o 
  -9   3   3      120.74      120.63      2.21 o 
  -8   3   3       10.70        3.25      0.43 o 
  -7   3   3     1298.06     1215.22     14.62 o 
  -6   3   3      324.31      304.51      3.82 o 
  -5   3   3       21.84       16.14      0.51 o 
  -4   3   3        3.08        0.39      0.12 o 
  -3   3   3     6234.21     6909.21    135.71 o 
  -2   3   3     3685.04     3959.46     36.96 o 
  -1   3   3      131.03      124.91      1.33 o 
   0   3   3       36.49       36.52      0.52 o 
   1   3   3     1310.95     1295.39     12.70 o 
   2   3   3     2679.94     2756.42     23.94 o 
   3   3   3      242.18      219.99      2.05 o 
   4   3   3       22.81       26.78      1.08 o 
   5   3   3      595.29      531.25      5.64 o 
   6   3   3       80.58      102.70      1.33 o 
   7   3   3     1184.79     1229.97     28.31 o 
   8   3   3        7.97        3.56      0.28 o 
   9   3   3        0.45       -0.55      0.55 o 
  10   3   3      123.07      122.25      2.31 o 
  11   3   3       76.95       84.18      1.71 o 
 -11   4   3       76.27       87.69      2.19 o 
 -10   4   3        0.17       -0.44      0.44 o 
  -9   4   3      561.38      559.25      8.41 o 
  -8   4   3        2.75       -0.15      0.36 o 
  -7   4   3      130.91      142.92      2.00 o 
  -6   4   3      787.82      770.46      9.32 o 
  -5   4   3      246.83      252.02      3.20 o 
  -4   4   3      250.14      239.57      2.79 o 
  -3   4   3      655.96      657.67      6.80 o 
  -2   4   3     1271.92     1360.57     14.28 o 
  -1   4   3      362.80      405.49      3.65 o 
   0   4   3      332.61      317.37      2.48 o 
   1   4   3       36.72       40.48      0.47 o 
   2   4   3      217.54      252.79      2.17 o 
   3   4   3        2.19        0.18      0.13 o 
   4   4   3       31.26       15.19      0.81 o 
   5   4   3      153.22      136.88      1.62 o 
   6   4   3      287.46      288.14      3.39 o 
   7   4   3      100.36       93.13      2.23 o 
   8   4   3       17.66       15.12      0.70 o 
   9   4   3       27.00       30.59      0.95 o 
  10   4   3       53.50       57.89      1.36 o 
  11   4   3       24.94       30.92      1.07 o 
 -11   5   3        0.81        0.39      0.45 o 
 -10   5   3       22.76       25.76      1.24 o 
  -9   5   3      238.84      242.62      4.60 o 
  -8   5   3       12.35       21.70      1.05 o 
  -7   5   3      188.82      180.07      2.44 o 
  -6   5   3      208.74      177.65      2.40 o 
  -5   5   3      123.20      117.11      1.64 o 
  -4   5   3       82.50       71.71      1.02 o 
  -3   5   3       89.25       73.46      1.18 o 
  -2   5   3     2734.74     2847.60     51.55 o 
  -1   5   3     1104.39     1068.30     12.80 o 
   0   5   3       30.49       35.54      0.50 o 
   1   5   3        0.40        1.74      0.14 o 
   2   5   3      187.46      218.33      2.35 o 
   3   5   3      315.92      355.46      3.28 o 
   4   5   3        5.19        1.66      0.20 o 
   5   5   3        3.68        1.49      0.23 o 
   6   5   3      104.25      103.30      1.67 o 
   7   5   3      527.61      547.90     11.28 o 
   8   5   3      111.18      106.15      1.92 o 
   9   5   3       65.12       62.38      1.39 o 
  10   5   3        1.05        0.01      0.35 o 
 -11   6   3        9.93       10.17      1.08 o 
 -10   6   3       46.03       43.83      1.54 o 
  -9   6   3       58.20       64.78      1.78 o 
  -8   6   3       11.97       11.85      1.01 o 
  -7   6   3      794.20      815.06     13.05 o 
  -6   6   3       54.71       53.28      1.02 o 
  -5   6   3      219.51      213.93      3.09 o 
  -4   6   3      150.48      159.53      1.98 o 
  -3   6   3      625.13      622.68      6.98 o 
  -2   6   3       50.03       36.98      0.68 o 
  -1   6   3      120.87      114.45      1.28 o 
   0   6   3      353.69      329.63      3.35 o 
   1   6   3       35.76       35.20      0.64 o 
   2   6   3      140.97      140.32      1.55 o 
   3   6   3       16.23       15.29      0.48 o 
   4   6   3       41.16       34.33      0.60 o 
   5   6   3      277.32      273.55      3.28 o 
   6   6   3       40.51       31.62      1.32 o 
   7   6   3       25.24       22.29      0.97 o 
   8   6   3        5.83        9.31      0.81 o 
   9   6   3       39.80       38.41      1.14 o 
  10   6   3        0.00       -0.39      0.39 o 
 -10   7   3       15.53       16.55      1.12 o 
  -9   7   3        8.78        9.45      1.04 o 
  -8   7   3      142.44      145.08      3.02 o 
  -7   7   3        6.70        8.57      0.72 o 
  -6   7   3      141.75      158.69      3.00 o 
  -5   7   3      220.55      226.69      3.01 o 
  -4   7   3      419.65      417.19      4.80 o 
  -3   7   3        0.01       -0.23      0.23 o 
  -2   7   3      253.83      242.66      2.89 o 
  -1   7   3      989.77      950.15     10.52 o 
   0   7   3      873.79      865.53      8.55 o 
   1   7   3      305.26      296.25      3.23 o 
   2   7   3        4.49        4.26      0.36 o 
   3   7   3       99.51       95.71      1.16 o 
   4   7   3       23.65       17.34      0.55 o 
   5   7   3      251.92      259.19      3.14 o 
   6   7   3        3.07        6.72      1.50 o 
   7   7   3      115.00      109.98      1.86 o 
   8   7   3        7.80       14.51      0.99 o 
   9   7   3       75.08       78.27      3.12 o 
 -10   8   3       13.07       17.25      1.50 o 
  -9   8   3        8.38        5.22      0.63 o 
  -8   8   3        9.41        7.83      0.98 o 
  -7   8   3      148.15      148.83      3.88 o 
  -6   8   3        1.29        1.52      0.28 o 
  -5   8   3      580.84      590.05     11.12 o 
  -4   8   3      262.62      264.51      3.84 o 
  -2   8   3      868.19      815.96     11.56 o 
  -1   8   3     1268.39     1272.39     12.60 o 
   0   8   3       10.29       12.76      0.56 o 
   1   8   3      195.08      191.78      2.37 o 
   2   8   3       42.25       41.55      0.76 o 
   3   8   3      224.03      215.09      2.33 o 
   4   8   3        0.16       -0.09      0.19 o 
   5   8   3       46.35       42.28      0.89 o 
   6   8   3       21.70       25.81      0.86 o 
   7   8   3      256.07      254.10      4.20 o 
   8   8   3       34.01       33.45      1.25 o 
   9   8   3        0.47        1.73      0.44 o 
  -8   9   3       10.67        4.67      0.63 o 
  -7   9   3      124.40      124.13      3.48 o 
  -6   9   3      217.54      233.08     10.40 o 
  -5   9   3      279.57      287.32      7.24 o 
  -4   9   3       59.76       53.69      1.74 o 
  -3   9   3      227.57      227.51      3.39 o 
  -2   9   3     1391.45     1448.76     19.71 o 
  -1   9   3       31.05       31.40      1.62 o 
   0   9   3        3.24        7.20      0.67 o 
   1   9   3      129.64      128.16      1.89 o 
   2   9   3      134.96      121.33      1.69 o 
   3   9   3        9.45        3.74      0.56 o 
   4   9   3       35.45       31.65      0.83 o 
   5   9   3        0.95       -0.29      0.41 o 
   6   9   3        5.14        1.43      0.42 o 
   7   9   3       95.42      103.96      2.14 o 
   8   9   3        0.04        0.57      0.47 o 
  -9  10   3        7.78        3.16      0.63 o 
  -8  10   3        4.63        1.19      0.55 o 
  -7  10   3       35.64       34.26      1.74 o 
  -6  10   3        0.07       -0.12      0.36 o 
  -5  10   3      136.18      137.81      3.92 o 
  -4  10   3       74.71       82.63      1.85 o 
  -3  10   3       12.88        8.48      0.95 o 
  -2  10   3       74.21       60.35      1.59 o 
  -1  10   3     1198.24     1251.23     17.04 o 
   0  10   3      212.03      215.90      3.30 o 
   1  10   3      219.19      231.85      3.50 o 
   2  10   3       63.43       61.71      1.21 o 
   3  10   3       19.90       25.30      0.83 o 
   4  10   3       29.03       23.60      1.16 o 
   5  10   3       25.07       26.27      1.09 o 
   6  10   3        5.55        2.96      0.55 o 
   7  10   3        2.68        1.34      0.50 o 
  -8  11   3        7.47        8.54      1.34 o 
  -6  11   3       34.31       31.57      1.66 o 
  -5  11   3       49.55       54.13      1.48 o 
  -4  11   3       21.76       16.71      1.06 o 
  -3  11   3      132.80      140.38      2.69 o 
  -2  11   3       58.45       52.84      1.90 o 
  -1  11   3       22.82       19.76      1.96 o 
   0  11   3       22.72       23.64      1.02 o 
   1  11   3      243.53      255.93      4.10 o 
   2  11   3      109.10      114.68      1.86 o 
   3  11   3       37.06       42.41      1.33 o 
   4  11   3        5.92       12.18      0.94 o 
   5  11   3        5.97        3.30      0.95 o 
   6  11   3       33.35       28.48      1.36 o 
  -6  12   3        1.53       -0.47      0.47 o 
  -5  12   3        7.54        4.04      0.45 o 
  -4  12   3       85.40      103.51      2.65 o 
  -3  12   3       50.26       52.48      1.51 o 
  -2  12   3       34.47       31.47      1.25 o 
  -1  12   3       71.89       70.97      1.76 o 
   0  12   3       54.00       46.77      1.29 o 
   1  12   3      148.89      163.55      2.56 o 
   2  12   3      154.44      170.14      2.81 o 
   4  12   3       13.11       17.86      1.94 o 
  -5  13   3       23.02       23.02      1.66 o 
  -4  13   3       42.21       47.57      1.48 o 
  -3  13   3        8.38       12.60      1.06 o 
  -2  13   3       29.50       29.86      1.28 o 
  -1  13   3       26.58       25.11      1.23 o 
   0  13   3        5.95        2.83      0.47 o 
   1  13   3       34.92       33.19      1.34 o 
   2  13   3       83.36       77.61      2.85 o 
  -2 -14   4        5.31        2.92      0.47 o 
  -1 -14   4        1.80        1.66      0.45 o 
   0 -14   4       94.66      104.21      2.27 o 
   1 -14   4       13.33       17.13      1.11 o 
   2 -14   4        3.79        1.98      0.55 o 
   3 -14   4       45.39       43.43      1.98 o 
   4 -14   4       16.93       16.38      1.50 o 
   5 -14   4        0.17        0.71      0.55 o 
  -5 -13   4       37.69       40.58      2.14 o 
  -4 -13   4        9.20        3.11      0.50 o 
  -2 -13   4        1.78        0.53      0.42 o 
  -1 -13   4      131.80      137.88      2.71 o 
   0 -13   4      404.23      418.84     11.27 o 
   1 -13   4        8.00       10.74      1.00 o 
   2 -13   4       53.41       55.23      2.37 o 
   3 -13   4       13.79       14.56      1.34 o 
   4 -13   4        5.12        4.27      0.55 o 
   5 -13   4       16.76       19.78      1.42 o 
   6 -13   4        9.46        9.34      1.27 o 
  -6 -12   4       61.99       68.43      2.61 o 
  -5 -12   4       38.06       43.92      1.27 o 
  -4 -12   4       28.12       27.35      1.26 o 
  -3 -12   4        2.74       -0.08      0.39 o 
  -2 -12   4        1.42       -0.33      0.36 o 
  -1 -12   4       43.45       36.69      1.26 o 
   0 -12   4        1.92        1.42      0.39 o 
   1 -12   4       57.00       57.00      2.10 o 
   2 -12   4      228.11      225.60      8.07 o 
   3 -12   4        1.67        1.03      0.34 o 
   4 -12   4        5.35        3.64      0.55 o 
   5 -12   4        0.44       -0.40      0.40 o 
   6 -12   4       41.81       42.78      1.44 o 
   7 -12   4       19.47       22.56      1.20 o 
  -7 -11   4       60.83       65.98      2.53 o 
  -6 -11   4       20.63       23.81      1.74 o 
  -5 -11   4       42.77       46.15      1.50 o 
  -4 -11   4      158.88      156.87      2.94 o 
  -3 -11   4       84.42       84.28      1.71 o 
  -2 -11   4       26.68       18.49      0.82 o 
  -1 -11   4        9.90        5.02      0.42 o 
   0 -11   4       11.39        5.48      1.42 o 
   1 -11   4      384.36      372.07      7.99 o 
   2 -11   4      233.24      222.28      4.57 o 
   3 -11   4        9.56        6.82      1.23 o 
   4 -11   4       46.29       38.68      1.35 o 
   5 -11   4       88.76       83.69      2.01 o 
   6 -11   4        7.39        2.41      0.41 o 
   7 -11   4       75.22       84.67      2.29 o 
   8 -11   4       50.75       53.23      1.65 o 
  -8 -10   4       13.18        5.14      0.71 o 
  -7 -10   4        1.92        0.95      0.55 o 
  -6 -10   4      131.38      142.73      5.93 o 
  -5 -10   4       38.78       41.52      1.31 o 
  -4 -10   4      124.40      123.67      2.38 o 
  -2 -10   4       23.70       21.71      1.67 o 
  -1 -10   4       85.85       84.87      1.52 o 
   0 -10   4       68.88       58.67      1.22 o 
   1 -10   4       88.11       83.79      1.53 o 
   2 -10   4       35.54       35.92      0.90 o 
   3 -10   4      429.96      424.13      7.14 o 
   4 -10   4      505.14      462.54      5.77 o 
   5 -10   4      112.20       95.95      1.83 o 
   6 -10   4        0.91        0.27      0.30 o 
   7 -10   4      119.75      122.05      3.12 o 
   8 -10   4        2.28        2.37      0.41 o 
   9 -10   4        1.42        2.01      0.47 o 
  -9  -9   4       12.66       14.16      1.58 o 
  -8  -9   4        3.77        0.55      0.55 o 
  -7  -9   4       11.64       11.55      1.34 o 
  -6  -9   4      111.35      110.34      2.69 o 
  -5  -9   4       68.37       65.79      1.74 o 
  -4  -9   4       29.85       19.32      1.06 o 
  -3  -9   4      401.38      396.35      5.55 o 
  -2  -9   4       60.07       59.86      1.22 o 
  -1  -9   4        5.32        4.74      0.42 o 
   0  -9   4      510.23      550.38      6.73 o 
   1  -9   4        1.84        1.45      0.23 o 
   2  -9   4      106.21       93.69      1.43 o 
   3  -9   4      299.98      285.36      3.65 o 
   4  -9   4       80.88       62.97      1.09 o 
   5  -9   4       48.10       43.34      1.10 o 
   6  -9   4        0.53       -0.22      0.22 o 
   7  -9   4       52.58       52.21      1.24 o 
   8  -9   4      108.99      116.24      2.11 o 
   9  -9   4       35.99       38.54      1.16 o 
  10  -9   4      110.94      120.36      2.66 o 
  -9  -8   4        0.47        0.55      0.55 o 
  -8  -8   4       12.89       11.63      1.42 o 
  -7  -8   4       36.73       30.85      1.01 o 
  -6  -8   4      175.34      175.73      3.63 o 
  -5  -8   4       45.66       48.88      1.33 o 
  -4  -8   4      698.23      692.47      8.52 o 
  -3  -8   4      243.83      234.08      2.83 o 
  -2  -8   4       17.92       19.03      1.47 o 
  -1  -8   4      177.43      178.89      2.20 o 
   0  -8   4       87.54       82.33      1.45 o 
   1  -8   4       14.66       17.64      0.53 o 
   2  -8   4      303.56      288.89      3.67 o 
   3  -8   4        1.30        0.88      0.19 o 
   4  -8   4     1351.22     1284.06     17.37 o 
   5  -8   4      198.87      176.91      2.56 o 
   6  -8   4       26.99       10.83      0.64 o 
   7  -8   4      296.49      291.89      4.06 o 
   8  -8   4        0.00        0.39      0.27 o 
   9  -8   4        0.44        1.29      0.31 o 
  10  -8   4       69.13       74.17      1.57 o 
 -10  -7   4       25.34       25.27      3.05 o 
  -9  -7   4       99.16      109.65      3.24 o 
  -8  -7   4       32.58       29.80      1.31 o 
  -7  -7   4       14.27       12.01      0.77 o 
  -6  -7   4        3.24        1.83      0.28 o 
  -5  -7   4        2.69        2.07      0.25 o 
  -4  -7   4      539.79      570.52      6.45 o 
  -3  -7   4       11.80        8.93      0.53 o 
  -2  -7   4      249.05      240.15      2.91 o 
  -1  -7   4        9.21        5.56      0.30 o 
   0  -7   4      645.54      714.16      7.43 o 
   1  -7   4        0.52       -0.13      0.13 o 
   2  -7   4      183.91      203.32      2.61 o 
   3  -7   4      635.78      603.32      7.33 o 
   4  -7   4      533.07      499.29      4.99 o 
   5  -7   4        1.05        1.01      0.18 o 
   6  -7   4        8.10       11.94      0.48 o 
   7  -7   4       30.21       22.02      0.69 o 
   8  -7   4       10.56       10.23      0.58 o 
   9  -7   4        2.33        1.83      0.28 o 
  10  -7   4        7.71        8.11      0.73 o 
  11  -7   4       34.96       40.99      1.11 o 
 -10  -6   4      133.62      152.92      4.11 o 
  -9  -6   4        0.26        0.92      0.45 o 
  -8  -6   4       61.53       60.11      1.69 o 
  -7  -6   4        0.04       -0.40      0.40 o 
  -6  -6   4       18.21       20.22      0.64 o 
  -5  -6   4      698.05      689.85      7.85 o 
  -4  -6   4      355.49      353.42      3.82 o 
  -3  -6   4       59.39       51.01      0.79 o 
  -2  -6   4      964.88      884.17     11.15 o 
  -1  -6   4       39.48       31.28      0.82 o 
   0  -6   4        7.85        3.37      0.56 o 
   1  -6   4      489.48      515.11      4.66 o 
   2  -6   4      126.40      136.08      1.56 o 
   3  -6   4       95.13       81.08      0.83 o 
   4  -6   4      174.22      194.17      2.30 o 
   5  -6   4      204.08      195.39      2.31 o 
   6  -6   4      596.19      593.35      6.69 o 
   7  -6   4        7.66        5.21      0.50 o 
   8  -6   4        8.19        3.06      0.27 o 
   9  -6   4      191.33      187.21      2.99 o 
  10  -6   4       40.21       44.23      1.08 o 
  11  -6   4       21.75       22.82      1.22 o 
 -11  -5   4        1.74        1.58      0.55 o 
 -10  -5   4       88.32       88.64      2.20 o 
  -9  -5   4        2.24        0.66      0.41 o 
  -8  -5   4      136.30      140.38      3.72 o 
  -7  -5   4       28.75       23.68      0.75 o 
  -6  -5   4      153.29      142.51      1.85 o 
  -5  -5   4      382.23      408.91      4.74 o 
  -4  -5   4       25.27       21.28      0.50 o 
  -3  -5   4      289.02      267.61      3.05 o 
  -2  -5   4      574.80      611.20      6.32 o 
  -1  -5   4       20.34       10.10      0.41 o 
   0  -5   4     2935.34     2973.97     27.65 o 
   1  -5   4      690.95      656.63      5.44 o 
   2  -5   4     1672.19     1813.72     15.82 o 
   3  -5   4      341.71      387.17      3.88 o 
   4  -5   4      187.41      234.16      2.54 o 
   5  -5   4      647.92      629.86      7.03 o 
   6  -5   4        1.71        1.24      0.14 o 
   7  -5   4      320.04      315.96      3.64 o 
   8  -5   4      141.05      140.09      2.05 o 
   9  -5   4       43.30       46.19      1.05 o 
  10  -5   4       33.53       30.63      0.91 o 
  11  -5   4        4.29        2.89      0.47 o 
 -11  -4   4        4.16        0.87      0.47 o 
 -10  -4   4        1.68        0.84      0.63 o 
  -9  -4   4        1.69        0.38      0.39 o 
  -8  -4   4       30.07       20.69      0.94 o 
  -7  -4   4      236.88      238.30      2.72 o 
  -6  -4   4      229.86      212.26      2.79 o 
  -5  -4   4        1.43        2.62      0.32 o 
  -4  -4   4      514.24      565.65      6.34 o 
  -3  -4   4      217.83      237.65      2.57 o 
  -2  -4   4      206.11      196.23      2.20 o 
  -1  -4   4      373.73      337.69      2.93 o 
   0  -4   4       46.04       47.23      0.55 o 
   1  -4   4     1600.98     1631.73     13.06 o 
   2  -4   4       67.01       64.96      0.61 o 
   3  -4   4      515.45      499.79      4.99 o 
   4  -4   4     1952.91     2069.52     21.81 o 
   5  -4   4        9.35        8.63      0.30 o 
   6  -4   4      477.03      459.26      5.17 o 
   7  -4   4      370.52      367.37      4.18 o 
   8  -4   4       55.33       59.03      1.03 o 
   9  -4   4       18.06       15.72      0.65 o 
  10  -4   4       48.20       44.09      1.03 o 
  11  -4   4        9.43        9.00      0.89 o 
 -11  -3   4        1.40       -0.24      0.47 o 
 -10  -3   4        1.80        1.36      0.51 o 
  -9  -3   4       89.58       91.73      1.83 o 
  -8  -3   4       42.45       40.82      1.08 o 
  -7  -3   4      369.56      351.43      4.41 o 
  -6  -3   4        0.04       -0.02      0.19 o 
  -5  -3   4        7.47        1.52      0.19 o 
  -4  -3   4      306.63      331.76      3.36 o 
  -3  -3   4      421.86      435.70      3.76 o 
  -2  -3   4     1066.33     1014.08      8.11 o 
  -1  -3   4     2013.27     1998.52     17.09 o 
   0  -3   4     2036.17     2073.59     16.40 o 
   1  -3   4     4124.30     4021.86     61.50 o 
   2  -3   4      480.88      512.08      4.90 o 
   3  -3   4     1120.32     1186.66     12.49 o 
   4  -3   4      207.67      236.61      4.82 o 
   5  -3   4      510.62      576.27     15.07 o 
   6  -3   4        8.14        3.03      0.42 o 
   7  -3   4       42.91       43.12      1.12 o 
   8  -3   4      190.75      178.45      3.62 o 
   9  -3   4       20.83       20.63      0.66 o 
  10  -3   4      114.42      117.06      2.41 o 
  11  -3   4        0.31        0.16      0.39 o 
 -11  -2   4       39.96       45.41      1.58 o 
 -10  -2   4        0.39       -0.47      0.47 o 
  -9  -2   4       34.03       31.86      1.02 o 
  -8  -2   4      128.28      113.01      1.65 o 
  -7  -2   4       18.95       13.23      0.59 o 
  -6  -2   4        1.91        0.69      0.19 o 
  -5  -2   4     1017.59     1046.26     13.95 o 
  -4  -2   4      527.25      567.48      5.64 o 
  -3  -2   4      445.83      528.55      4.54 o 
  -2  -2   4        4.21        6.23      0.21 o 
  -1  -2   4     3021.85     3100.82     26.38 o 
   0  -2   4       19.39       11.87      0.44 o 
   2  -2   4        1.72        0.14      0.11 o 
   3  -2   4       14.91       21.19      1.03 o 
   4  -2   4        3.63        3.16      0.79 o 
   5  -2   4      382.10      400.07     12.58 o 
   6  -2   4        4.98        6.65      1.03 o 
   7  -2   4       27.32       22.86      1.58 o 
   8  -2   4      275.03      268.26      8.02 o 
   9  -2   4        0.26        0.11      0.21 o 
  10  -2   4       14.82       13.61      0.64 o 
  11  -2   4       15.81       13.56      0.75 o 
 -12  -1   4        8.07        7.29      1.78 o 
 -11  -1   4       52.04       50.84      1.65 o 
 -10  -1   4       50.29       45.78      1.44 o 
  -9  -1   4       87.78       80.93      1.64 o 
  -8  -1   4       24.60       24.59      1.03 o 
  -6  -1   4        0.33        2.66      0.21 o 
  -5  -1   4      277.59      248.25      2.88 o 
  -4  -1   4     2568.99     2732.72     27.04 o 
  -3  -1   4      487.66      473.12      4.06 o 
  -2  -1   4      683.10      653.69      6.06 o 
  -1  -1   4      283.35      282.72      2.44 o 
   1  -1   4     1598.57     1615.96     14.55 o 
   2  -1   4     1000.47      981.34     13.71 o 
   3  -1   4      116.66      115.61      1.95 o 
   4  -1   4      275.02      295.07     11.99 o 
   5  -1   4      589.48      594.36     18.43 o 
   6  -1   4      245.75      272.78      8.86 o 
   7  -1   4       42.71       35.52      2.06 o 
   8  -1   4       27.46       23.94      0.99 o 
   9  -1   4       69.67       65.47      1.61 o 
  10  -1   4       49.56       42.71      0.95 o 
  11  -1   4        3.27        1.30      0.42 o 
 -12   0   4       35.06       39.28      1.94 o 
 -11   0   4       49.66       51.81      1.65 o 
 -10   0   4       13.19        7.75      0.99 o 
  -9   0   4       86.18       80.00      1.44 o 
  -8   0   4        9.88        2.81      0.23 o 
  -7   0   4      272.47      244.53      2.90 o 
  -6   0   4        4.87        6.69      0.47 o 
  -5   0   4     2848.95     3034.12     31.48 o 
  -4   0   4      202.60      183.35      1.81 o 
  -3   0   4      583.79      583.92      4.99 o 
  -2   0   4      517.75      504.84      4.69 o 
  -1   0   4      149.41      143.77      1.24 o 
   0   0   4     1719.58     1737.46     13.75 o 
   2   0   4       52.44       54.17      1.64 o 
   3   0   4      123.49      131.21      1.97 o 
   4   0   4      387.24      337.83     12.13 o 
   5   0   4      120.35      101.74      3.72 o 
   6   0   4      214.21      215.58      7.20 o 
   7   0   4      402.68      426.13     17.52 o 
   8   0   4       28.15       25.86      0.97 o 
   9   0   4      162.19      164.89      3.67 o 
  10   0   4        0.00        0.14      0.24 o 
  11   0   4       11.14       12.93      0.95 o 
 -12   1   4      126.04      155.29      3.40 o 
 -11   1   4       14.17       14.35      1.16 o 
 -10   1   4       96.09       97.07      2.28 o 
  -9   1   4       34.32       26.34      0.99 o 
  -8   1   4       65.31       67.69      1.16 o 
  -7   1   4      614.83      571.61      7.00 o 
  -6   1   4       71.98       71.37      1.12 o 
  -5   1   4      328.54      321.82      3.68 o 
  -4   1   4      306.56      406.99      4.07 o 
  -3   1   4      444.67      440.03      4.13 o 
  -2   1   4        1.60       -0.07      0.07 o 
  -1   1   4      198.88      203.57      1.86 o 
   0   1   4       51.55       48.69      0.45 o 
   1   1   4       40.00       34.59      0.35 o 
   2   1   4      185.81      169.77      1.78 o 
   3   1   4     2496.05     2461.92     28.00 o 
   4   1   4      223.44      209.49      3.82 o 
   5   1   4        3.14        1.32      0.17 o 
   6   1   4        8.43        3.95      0.39 o 
   7   1   4        9.74        6.29      0.40 o 
   8   1   4       34.92       33.65      1.30 o 
   9   1   4       19.77       15.25      0.87 o 
  10   1   4      153.22      164.78      3.84 o 
  11   1   4       26.54       30.32      1.23 o 
 -12   2   4        2.04        1.82      0.53 o 
 -11   2   4       12.11       12.56      1.12 o 
 -10   2   4      119.16      120.64      2.64 o 
  -9   2   4       27.51       24.43      0.99 o 
  -8   2   4       73.02       59.95      1.07 o 
  -7   2   4       14.86       16.39      0.85 o 
  -6   2   4      219.97      218.26      2.81 o 
  -5   2   4      894.53      881.26      9.78 o 
  -4   2   4       75.82      105.13      1.33 o 
  -2   2   4        0.06        1.27      0.47 o 
  -1   2   4       23.15       23.54      0.30 o 
   0   2   4      147.80      149.43      1.24 o 
   1   2   4        0.06        0.67      0.22 o 
   2   2   4     1576.35     1724.21     15.06 o 
   3   2   4     1324.70     1280.60     12.86 o 
   4   2   4       46.01       56.17      0.69 o 
   5   2   4     1330.36     1275.80     16.26 o 
   6   2   4      549.29      543.72      6.48 o 
   7   2   4      187.08      181.58      2.44 o 
   8   2   4       58.33       59.76      1.17 o 
   9   2   4        6.60        6.75      0.58 o 
  10   2   4        3.16        0.16      0.30 o 
  11   2   4        9.61       11.37      1.06 o 
 -11   3   4      111.52      125.01      2.81 o 
 -10   3   4        1.11        0.27      0.51 o 
  -9   3   4        6.48        1.00      0.40 o 
  -8   3   4      268.52      272.86      3.54 o 
  -7   3   4     1872.86     1880.47     22.61 o 
  -6   3   4      151.27      148.43      2.01 o 
  -5   3   4        0.10        0.32      0.16 o 
  -4   3   4      349.51      262.49      3.44 o 
  -3   3   4       10.24        9.16      0.40 o 
  -2   3   4       29.69       29.09      0.74 o 
  -1   3   4     4209.56     4424.29     40.94 o 
   0   3   4       39.79       36.81      0.40 o 
   1   3   4      143.36      161.37      1.68 o 
   2   3   4     1371.55     1472.56     11.97 o 
   3   3   4      111.85      138.11      1.48 o 
   4   3   4      246.55      246.02      2.54 o 
   5   3   4      138.71      128.72      1.50 o 
   6   3   4        8.84        6.83      0.44 o 
   7   3   4      796.11      806.30     11.64 o 
   8   3   4        9.78       12.11      0.65 o 
   9   3   4       92.15       95.15      2.21 o 
  10   3   4        9.35        7.52      0.76 o 
  11   3   4        6.81        5.38      1.11 o 
 -11   4   4        4.53        4.03      0.63 o 
 -10   4   4       67.51       67.51      1.82 o 
  -9   4   4       82.11       85.16      2.07 o 
  -8   4   4       61.79       58.20      1.12 o 
  -7   4   4      283.08      294.98      3.79 o 
  -6   4   4       40.49       40.86      0.86 o 
  -5   4   4       62.47       74.06      1.14 o 
  -4   4   4      502.72      466.57      5.26 o 
  -3   4   4      495.06      522.74      5.44 o 
  -2   4   4     1158.10     1152.88     14.17 o 
  -1   4   4     2188.73     2272.12     22.34 o 
   0   4   4      248.08      278.38      2.69 o 
   1   4   4      113.25       90.72      0.94 o 
   2   4   4        0.16       -0.09      0.09 o 
   3   4   4       85.49       80.27      0.79 o 
   4   4   4      128.12      122.31      1.37 o 
   5   4   4       11.62        8.97      0.61 o 
   6   4   4      348.34      360.84      4.17 o 
   7   4   4       46.48       48.71      0.98 o 
   8   4   4        9.33        7.97      0.69 o 
   9   4   4       36.08       33.19      0.97 o 
  10   4   4       11.03        6.31      0.71 o 
 -11   5   4        7.73        4.53      0.53 o 
 -10   5   4        9.39       11.67      1.11 o 
  -9   5   4        7.59        9.53      1.01 o 
  -8   5   4      128.38      125.33      3.52 o 
  -7   5   4        9.87        2.46      0.28 o 
  -6   5   4        0.69       -0.24      0.32 o 
  -5   5   4        6.97        5.20      0.41 o 
  -4   5   4       80.99       99.90      1.34 o 
  -3   5   4      232.99      236.19      2.59 o 
  -2   5   4      843.02      808.74      8.35 o 
  -1   5   4      454.95      471.07      4.65 o 
   0   5   4     3088.49     3175.40     31.39 o 
   1   5   4      393.24      410.87      4.40 o 
   2   5   4       42.28       39.69      0.61 o 
   3   5   4        9.80        9.83      0.39 o 
   4   5   4       46.27       46.72      0.61 o 
   5   5   4      140.31      136.38      1.77 o 
   6   5   4      103.59      103.88      1.45 o 
   7   5   4      305.78      306.18      5.80 o 
   8   5   4       17.90       18.39      0.85 o 
   9   5   4       36.29       33.01      1.01 o 
  10   5   4        5.03        3.04      0.36 o 
 -11   6   4        9.13       10.21      1.42 o 
 -10   6   4        0.10        0.55      0.47 o 
  -9   6   4        0.07       -0.09      0.41 o 
  -8   6   4      173.51      178.16      3.59 o 
  -7   6   4       28.68       33.20      0.95 o 
  -6   6   4       58.85       49.55      1.02 o 
  -5   6   4        1.69        2.31      0.26 o 
  -4   6   4        0.26       -0.28      0.32 o 
  -2   6   4       16.05       11.07      0.45 o 
  -1   6   4      178.48      158.50      1.63 o 
   0   6   4      555.28      532.96      5.31 o 
   1   6   4      284.80      283.53      3.11 o 
   2   6   4      150.84      144.42      1.70 o 
   3   6   4       32.07       29.28      0.54 o 
   4   6   4      114.86      112.24      1.32 o 
   5   6   4       11.56        7.04      0.69 o 
   6   6   4        3.62        3.24      0.52 o 
   7   6   4      131.17      133.70      2.38 o 
   8   6   4       14.45       16.70      0.81 o 
   9   6   4       20.62       25.84      1.28 o 
 -10   7   4        0.13        0.71      0.55 o 
  -9   7   4       81.41       81.72      2.61 o 
  -8   7   4        0.14       -0.71      0.71 o 
  -7   7   4       81.22       80.00      1.52 o 
  -6   7   4       79.23       90.44      1.64 o 
  -5   7   4      416.12      392.08     10.63 o 
  -4   7   4       10.99        3.47      0.28 o 
  -3   7   4      110.54       93.15      1.32 o 
  -2   7   4      469.67      453.67      5.18 o 
  -1   7   4      641.18      627.67      6.24 o 
   0   7   4      296.35      291.32      3.01 o 
   1   7   4      820.26      807.77      8.54 o 
   2   7   4      516.48      517.66      5.56 o 
   3   7   4       11.74       14.87      0.53 o 
   4   7   4       30.47       22.39      0.54 o 
   5   7   4        3.83        1.28      0.26 o 
   6   7   4       60.76       56.31      1.03 o 
   7   7   4        5.47        3.66      0.37 o 
   8   7   4        0.00        0.24      0.43 o 
   9   7   4       41.10       49.13      1.59 o 
 -10   8   4        2.21        2.61      0.63 o 
  -9   8   4       47.72       59.57      2.22 o 
  -8   8   4        6.47        2.06      0.55 o 
  -7   8   4      182.97      167.03      5.22 o 
  -6   8   4       18.50       13.47      1.03 o 
  -5   8   4      664.62      638.12      9.02 o 
  -4   8   4        8.35        2.88      0.31 o 
  -3   8   4       35.58       23.61      1.07 o 
  -2   8   4       14.97       11.75      0.94 o 
  -1   8   4     1026.24     1027.79     11.69 o 
   0   8   4      397.63      402.05      4.39 o 
   1   8   4      109.13       99.71      1.42 o 
   2   8   4        0.33        1.18      0.19 o 
   3   8   4       72.95       70.27      1.05 o 
   4   8   4      110.61       97.19      1.43 o 
   5   8   4        5.19        2.76      0.40 o 
   6   8   4       79.97       80.08      1.56 o 
   7   8   4       23.46       30.74      1.30 o 
   8   8   4       37.85       51.20      1.51 o 
  -9   9   4        6.25        8.62      1.34 o 
  -8   9   4       11.60        9.10      1.27 o 
  -7   9   4       87.48       95.41      2.93 o 
  -6   9   4       25.78       31.39      1.17 o 
  -5   9   4      249.15      261.05      8.46 o 
  -4   9   4       13.12       16.01      0.98 o 
  -3   9   4      615.61      630.11      9.12 o 
  -2   9   4        3.98        0.67      0.50 o 
  -1   9   4       92.23      108.17      1.70 o 
   0   9   4       22.02       17.44      1.06 o 
   1   9   4        4.77        3.03      0.30 o 
   2   9   4      191.97      195.80      2.50 o 
   3   9   4        9.24        9.65      0.59 o 
   4   9   4       16.12       14.70      0.77 o 
   5   9   4       57.25       43.85      1.14 o 
   6   9   4       15.78       11.68      0.83 o 
   7   9   4       14.57        7.68      1.27 o 
  -8  10   4       48.76       55.93      2.22 o 
  -7  10   4       21.52       24.29      1.50 o 
  -6  10   4       45.79       41.68      1.31 o 
  -5  10   4        0.02       -0.34      0.34 o 
  -4  10   4       19.41       18.51      1.66 o 
  -3  10   4      471.98      479.38      7.83 o 
  -2  10   4       24.58       18.81      1.09 o 
  -1  10   4       22.97       18.42      1.08 o 
   0  10   4      143.63      151.78      3.05 o 
   1  10   4      160.82      163.73      2.64 o 
   2  10   4      165.62      174.51      2.51 o 
   3  10   4       19.72       27.50      1.09 o 
   4  10   4      241.55      234.72      4.98 o 
   5  10   4        0.05       -0.29      0.36 o 
   6  10   4        2.46       -0.21      0.43 o 
  -7  11   4        2.94        2.61      0.55 o 
  -6  11   4        3.30        0.95      0.55 o 
  -5  11   4        0.07       -0.16      0.47 o 
  -4  11   4      101.53      114.16      2.35 o 
  -3  11   4       19.54       25.79      1.15 o 
  -2  11   4        0.50       -0.36      0.36 o 
  -1  11   4      183.15      186.03      2.98 o 
   0  11   4       16.28        7.18      1.27 o 
   2  11   4        0.49       -0.14      0.71 o 
   3  11   4      126.56      133.31      2.58 o 
   4  11   4       20.46       25.93      1.13 o 
   5  11   4        0.25        0.60      0.63 o 
  -6  12   4        4.49        3.96      0.63 o 
  -5  12   4       11.51        7.21      1.11 o 
  -4  12   4       42.30       47.33      1.48 o 
  -3  12   4       63.58       65.61      1.71 o 
  -2  12   4       31.64       33.94      1.38 o 
  -1  12   4       39.47       39.63      1.40 o 
   0  12   4       31.70       32.42      1.30 o 
   1  12   4        3.90        1.79      0.42 o 
   2  12   4        5.06        2.39      0.51 o 
   3  12   4       47.66       54.98      1.84 o 
   4  12   4       19.80       25.95      1.43 o 
  -4  13   4        0.04       -0.32      0.55 o 
  -3  13   4       35.56       40.32      1.48 o 
  -2  13   4        4.38        5.14      0.79 o 
  -1  13   4       57.33       71.60      1.90 o 
   0  13   4        0.30       -0.14      0.83 o 
   1  13   4       87.02       89.55      3.09 o 
  -3 -14   5        5.57        0.62      0.51 o 
  -2 -14   5       13.47        7.14      2.02 o 
  -1 -14   5       23.52       25.23      1.31 o 
   0 -14   5       11.50       15.27      1.11 o 
   1 -14   5        0.56        0.12      0.39 o 
   2 -14   5       16.73       17.72      1.50 o 
   3 -14   5        0.01       -0.24      0.47 o 
   4 -14   5        0.16       -0.40      0.47 o 
  -5 -13   5        1.29        0.09      0.47 o 
  -4 -13   5        4.31        1.83      0.50 o 
  -3 -13   5        8.07        5.21      0.63 o 
  -2 -13   5       13.06        7.45      1.42 o 
  -1 -13   5       19.89       18.21      1.15 o 
   0 -13   5       12.05        5.49      0.51 o 
   1 -13   5       89.36       84.62      2.06 o 
   2 -13   5       82.95       88.60      3.20 o 
   3 -13   5       42.37       43.83      1.90 o 
   4 -13   5       60.41       53.00      2.06 o 
   5 -13   5        7.02        9.57      1.27 o 
   6 -13   5        8.58        3.72      0.55 o 
  -6 -12   5        2.32        1.03      0.63 o 
  -5 -12   5       63.83       70.65      1.87 o 
  -4 -12   5       36.11       35.90      1.40 o 
  -3 -12   5        3.03        1.00      0.42 o 
  -2 -12   5       75.50       68.00      1.73 o 
   0 -12   5        1.79        0.08      0.34 o 
   1 -12   5       29.99       32.91      1.42 o 
   2 -12   5      187.46      180.87      8.43 o 
   3 -12   5       18.90       17.96      1.34 o 
   4 -12   5        2.46        1.80      0.41 o 
   5 -12   5        2.52        0.46      0.41 o 
   6 -12   5        8.67       11.66      1.01 o 
   7 -12   5       13.25        9.20      1.05 o 
  -7 -11   5      104.88      117.40      3.56 o 
  -6 -11   5        2.93        3.01      0.45 o 
  -5 -11   5      312.03      342.70      5.71 o 
  -4 -11   5       14.34       15.35      1.09 o 
  -3 -11   5        1.44       -0.47      0.47 o 
  -2 -11   5       12.61        6.93      0.50 o 
  -1 -11   5       13.85        6.45      0.45 o 
   0 -11   5       56.64       51.32      1.37 o 
   1 -11   5        0.91       -0.23      0.36 o 
   2 -11   5      510.29      491.73      9.13 o 
   3 -11   5      240.44      229.61      4.65 o 
   4 -11   5        0.05        0.92      0.39 o 
   5 -11   5       15.63       13.64      0.99 o 
   6 -11   5       35.95       35.42      1.25 o 
   7 -11   5       28.02       29.98      1.24 o 
   8 -11   5       14.42       15.06      1.06 o 
  -8 -10   5       15.50       16.14      1.66 o 
  -7 -10   5       11.88        8.23      1.42 o 
  -6 -10   5       27.27       32.87      1.26 o 
  -5 -10   5       13.29       17.41      1.06 o 
  -4 -10   5       12.69        6.97      1.27 o 
  -3 -10   5       54.00       51.66      1.43 o 
  -2 -10   5       19.20       18.59      0.98 o 
  -1 -10   5       26.77       20.11      0.90 o 
   0 -10   5      185.88      179.67      2.77 o 
   1 -10   5      269.03      264.87      3.87 o 
   2 -10   5      113.21      116.84      1.74 o 
   3 -10   5       69.63       58.82      1.11 o 
   4 -10   5      163.17      139.91      2.99 o 
   5 -10   5        3.77        1.55      0.31 o 
   6 -10   5       35.32       32.19      1.40 o 
   7 -10   5       81.01       92.81      1.83 o 
   8 -10   5        2.37        2.22      0.39 o 
   9 -10   5      147.53      163.15      3.34 o 
  -9  -9   5       18.56       18.20      1.66 o 
  -8  -9   5        6.04        0.55      0.63 o 
  -7  -9   5        1.49        0.40      0.55 o 
  -6  -9   5        3.47        3.40      0.39 o 
  -5  -9   5       13.65        9.04      0.95 o 
  -4  -9   5      728.51      758.72     11.78 o 
  -3  -9   5      136.51      130.65      2.46 o 
  -2  -9   5       78.52       70.43      1.38 o 
  -1  -9   5      185.09      185.05      2.53 o 
   0  -9   5       71.99       75.39      1.83 o 
   1  -9   5        5.90        2.86      0.25 o 
   2  -9   5       10.85        4.09      0.26 o 
   3  -9   5       29.99       24.25      0.62 o 
   4  -9   5      554.68      499.30      7.51 o 
   5  -9   5       21.69       25.81      0.91 o 
   6  -9   5       25.16       21.33      0.86 o 
   7  -9   5       36.78       42.05      1.09 o 
   8  -9   5        0.22        0.50      0.30 o 
   9  -9   5      114.58      133.96      2.38 o 
  -9  -8   5        6.22        3.64      0.63 o 
  -8  -8   5       13.44       15.66      1.50 o 
  -7  -8   5        0.44       -0.47      0.47 o 
  -6  -8   5        4.63        1.11      0.36 o 
  -5  -8   5      644.25      671.07      9.22 o 
  -4  -8   5      421.14      425.43      5.95 o 
  -3  -8   5       18.95       17.76      0.63 o 
  -2  -8   5      735.87      730.04      9.22 o 
  -1  -8   5        3.97        1.96      0.21 o 
   0  -8   5      337.11      350.53      3.84 o 
   1  -8   5       82.35       94.04      1.41 o 
   2  -8   5       48.77       44.50      0.77 o 
   3  -8   5      451.93      447.62      5.41 o 
   4  -8   5       13.86       14.50      0.52 o 
   5  -8   5      197.94      167.76      2.44 o 
   6  -8   5      892.30      830.75     10.02 o 
   7  -8   5        2.29        1.50      0.25 o 
   8  -8   5        3.93        3.12      0.31 o 
   9  -8   5        9.41       10.15      0.72 o 
  10  -8   5       11.15       11.95      0.93 o 
 -10  -7   5        3.54        1.34      0.63 o 
  -9  -7   5        1.17        1.11      0.55 o 
  -8  -7   5      143.11      145.09      3.88 o 
  -7  -7   5       79.84       80.29      1.56 o 
  -6  -7   5      102.04       91.87      1.66 o 
  -5  -7   5      151.29      164.16      2.12 o 
  -4  -7   5      191.91      213.06      2.78 o 
  -3  -7   5      241.04      218.87      3.64 o 
  -2  -7   5      178.20      184.64      2.25 o 
  -1  -7   5        0.16        0.03      0.18 o 
   0  -7   5      103.60       84.94      1.18 o 
   1  -7   5       73.73       73.75      0.96 o 
   2  -7   5      219.61      229.02      2.71 o 
   3  -7   5       61.98       56.01      0.84 o 
   4  -7   5      119.27      116.35      1.53 o 
   5  -7   5      184.51      182.92      2.06 o 
   6  -7   5      147.60      127.46      1.90 o 
   7  -7   5       51.94       50.66      0.99 o 
   8  -7   5        4.55        2.33      0.26 o 
   9  -7   5       31.93       35.85      0.94 o 
  10  -7   5       57.84       58.39      1.25 o 
 -10  -6   5       44.49       48.26      2.06 o 
  -9  -6   5       28.86       28.67      1.35 o 
  -8  -6   5       90.27       94.92      1.77 o 
  -7  -6   5       30.59       36.69      1.02 o 
  -6  -6   5        0.83        0.00      0.21 o 
  -5  -6   5        3.72        2.21      0.28 o 
  -4  -6   5      427.09      437.79      4.70 o 
  -3  -6   5       83.15       78.61      2.45 o 
  -2  -6   5       66.47       53.38      0.87 o 
  -1  -6   5     1994.03     1982.66     20.61 o 
   0  -6   5       22.02       14.40      0.41 o 
   1  -6   5       25.89       31.06      0.74 o 
   2  -6   5       12.41       10.29      0.54 o 
   3  -6   5      371.31      404.75      3.70 o 
   4  -6   5       11.14       13.18      0.35 o 
   5  -6   5      295.82      289.18      3.34 o 
   6  -6   5      156.69      140.46      1.74 o 
   7  -6   5      255.63      252.23      3.47 o 
   8  -6   5      262.17      238.81      3.32 o 
   9  -6   5       10.43       11.32      0.69 o 
  10  -6   5        0.42        0.66      0.29 o 
  11  -6   5       33.70       30.90      1.25 o 
 -11  -5   5        2.48        0.32      0.55 o 
 -10  -5   5       10.73        4.51      0.63 o 
  -9  -5   5        6.90        9.12      1.02 o 
  -8  -5   5       14.24       15.80      0.82 o 
  -7  -5   5      129.35      128.58      1.88 o 
  -6  -5   5      200.68      207.33      2.58 o 
  -5  -5   5      349.07      350.86      4.06 o 
  -4  -5   5        5.99        2.85      0.36 o 
  -3  -5   5       85.88       89.39      1.22 o 
  -2  -5   5     2680.20     2820.68     31.49 o 
  -1  -5   5        4.77       10.46      0.47 o 
   0  -5   5      498.78      513.35      4.82 o 
   1  -5   5      330.10      399.10      3.35 o 
   2  -5   5       28.54       26.55      0.81 o 
   3  -5   5        3.37        2.47      0.14 o 
   4  -5   5      407.65      420.49      4.22 o 
   5  -5   5       54.74       52.10      0.74 o 
   6  -5   5      508.12      482.48      5.42 o 
   7  -5   5      129.98      132.01      1.91 o 
   8  -5   5       36.91       38.60      0.80 o 
   9  -5   5       38.16       46.70      1.46 o 
  10  -5   5       77.33       66.14      1.58 o 
  11  -5   5        3.59        4.42      0.75 o 
 -11  -4   5        5.01        1.19      0.55 o 
 -10  -4   5       27.24       27.45      1.29 o 
  -9  -4   5      115.92      127.91      2.76 o 
  -8  -4   5      456.17      437.07      6.10 o 
  -7  -4   5      128.29      111.10      1.66 o 
  -6  -4   5       64.03       61.23      1.09 o 
  -5  -4   5      704.04      700.91      7.85 o 
  -4  -4   5       74.48       79.89      1.11 o 
  -3  -4   5      536.10      584.65      6.52 o 
  -2  -4   5     1300.96     1385.03     15.52 o 
  -1  -4   5        2.94        6.41      0.33 o 
   0  -4   5     2841.95     2858.22     23.64 o 
   1  -4   5        0.18        7.06      0.42 o 
   2  -4   5     1068.57     1229.75     16.78 o 
   3  -4   5     1361.71     1397.51     13.97 o 
   4  -4   5        1.80        4.83      0.47 o 
   5  -4   5      281.34      271.80      3.07 o 
   6  -4   5      490.26      524.16      6.41 o 
   7  -4   5       31.19       31.79      0.55 o 
   8  -4   5      125.43      120.41      2.44 o 
   9  -4   5       57.75       57.76      1.09 o 
  10  -4   5       12.95       12.34      0.89 o 
  11  -4   5        1.38        0.67      0.39 o 
 -11  -3   5        6.31        3.31      0.54 o 
 -10  -3   5       19.25       14.39      1.06 o 
  -9  -3   5        0.72        0.38      0.39 o 
  -8  -3   5      606.23      577.53      7.13 o 
  -7  -3   5       98.23       98.43      1.51 o 
  -6  -3   5      244.41      238.21      3.10 o 
  -5  -3   5        4.48        0.47      0.17 o 
  -4  -3   5      238.72      263.49      3.06 o 
  -3  -3   5       86.34      107.64      1.37 o 
  -2  -3   5     1645.93     1738.65     15.71 o 
  -1  -3   5       29.58       23.91      0.36 o 
   0  -3   5     4996.50     5145.61     87.03 o 
   1  -3   5      286.35      290.98      2.36 o 
   2  -3   5      771.53      794.75      7.57 o 
   3  -3   5       82.17       80.07      0.83 o 
   4  -3   5       49.32       56.58      1.21 o 
   5  -3   5        7.61        9.65      1.11 o 
   6  -3   5       97.83       93.43      3.56 o 
   7  -3   5       86.95       76.50      3.16 o 
   8  -3   5      120.12      127.51      3.71 o 
   9  -3   5        7.30       10.21      0.66 o 
  10  -3   5       95.80       79.94      3.72 o 
  11  -3   5       32.86       34.49      1.17 o 
 -11  -2   5       14.53       14.68      1.21 o 
 -10  -2   5        8.24        4.05      0.47 o 
  -9  -2   5        0.66        0.19      0.34 o 
  -8  -2   5       10.68       11.30      0.83 o 
  -7  -2   5       40.63       45.99      0.98 o 
  -6  -2   5      275.95      279.25      3.56 o 
  -5  -2   5       24.02       34.08      0.66 o 
  -4  -2   5       57.10       50.32      0.74 o 
  -3  -2   5      957.73     1004.90     12.93 o 
  -2  -2   5     1672.11     1711.22     15.44 o 
  -1  -2   5       46.25       52.35      0.58 o 
   0  -2   5      800.95      803.79      6.62 o 
   1  -2   5      663.46      616.12      4.97 o 
   3  -2   5      261.82      283.63      4.00 o 
   4  -2   5       10.21        9.79      0.56 o 
   5  -2   5        4.76        4.19      0.87 o 
   6  -2   5      682.04      697.60     21.60 o 
   7  -2   5      459.49      477.67     15.11 o 
   8  -2   5        5.54        3.72      0.95 o 
   9  -2   5      115.25      109.88      6.57 o 
  10  -2   5       57.36       58.11      1.62 o 
  11  -2   5       12.56        9.91      0.70 o 
 -11  -1   5        0.25        0.11      0.47 o 
 -10  -1   5       24.31       25.40      1.20 o 
  -9  -1   5       15.47       14.35      0.75 o 
  -8  -1   5        0.87       -0.63      0.63 o 
  -7  -1   5       17.80        7.44      0.84 o 
  -6  -1   5      253.51      260.60      3.34 o 
  -5  -1   5        9.90        6.26      0.43 o 
  -4  -1   5     1840.09     1847.08     24.06 o 
  -3  -1   5        0.74       -0.12      0.12 o 
  -2  -1   5      108.55      103.39      0.97 o 
  -1  -1   5     1165.22     1145.55      9.47 o 
   0  -1   5       46.46       31.07      0.32 o 
   1  -1   5     3455.20     3651.04     43.75 o 
   2  -1   5     2736.30     2857.76     26.89 o 
   3  -1   5       38.94       35.52      0.96 o 
   4  -1   5      128.36      111.87      1.99 o 
   5  -1   5      106.09      101.58      3.64 o 
   6  -1   5      287.07      271.19      8.86 o 
   7  -1   5       47.74       40.66      2.29 o 
   8  -1   5       32.10       33.78      2.14 o 
   9  -1   5       80.91       72.17      4.19 o 
  10  -1   5       10.67       14.10      0.81 o 
  11  -1   5       36.34       41.18      1.54 o 
 -11   0   5       27.32       34.00      1.46 o 
 -10   0   5       14.66       10.19      1.06 o 
  -9   0   5       25.67       19.53      0.93 o 
  -8   0   5      211.06      217.61      2.66 o 
  -7   0   5        0.54        2.06      0.63 o 
  -6   0   5      517.12      484.49      5.49 o 
  -5   0   5       30.54       21.67      0.51 o 
  -4   0   5      506.53      514.92      5.37 o 
  -3   0   5      650.62      657.83      8.00 o 
  -2   0   5       34.29       25.39      0.36 o 
  -1   0   5       11.62       10.25      0.22 o 
   0   0   5      397.69      402.39      3.19 o 
   1   0   5      444.08      463.71      3.72 o 
   2   0   5        0.17        6.77      0.56 o 
   3   0   5     2187.14     2126.20     33.09 o 
   4   0   5        0.58        0.87      0.35 o 
   5   0   5        2.23        0.08      0.55 o 
   6   0   5      150.87      134.01      4.83 o 
   7   0   5        2.61       -0.71      0.71 o 
   8   0   5      438.24      437.36     29.82 o 
   9   0   5      180.33      195.75      6.35 o 
  10   0   5        1.36        1.86      0.36 o 
  11   0   5       17.99       16.53      0.95 o 
 -11   1   5        0.18       -0.05      0.47 o 
 -10   1   5       24.14       24.70      1.29 o 
  -9   1   5       38.73       35.90      1.15 o 
  -8   1   5       97.90       88.29      1.41 o 
  -7   1   5      526.60      482.92      5.97 o 
  -6   1   5       56.92       36.91      0.78 o 
  -5   1   5      300.43      283.61      3.29 o 
  -4   1   5       58.48       45.85      0.70 o 
  -3   1   5       37.70       33.68      1.03 o 
  -2   1   5      852.97      954.80      8.63 o 
  -1   1   5      548.57      578.48      4.57 o 
   0   1   5      131.11      128.74      1.12 o 
   1   1   5       17.42       21.71      0.34 o 
   2   1   5      614.31      558.92      5.34 o 
   3   1   5      144.24      176.17      1.75 o 
   4   1   5       63.73       46.90      0.97 o 
   5   1   5       54.57       52.16      1.02 o 
   6   1   5      161.28      147.79      4.09 o 
   7   1   5        0.56        0.75      0.27 o 
   8   1   5       77.27       77.29      1.66 o 
   9   1   5        1.09        0.57      0.23 o 
  10   1   5      118.89      133.20      5.81 o 
  11   1   5        0.25        0.42      0.42 o 
 -11   2   5        8.53       12.71      1.18 o 
 -10   2   5      110.71      117.08      2.64 o 
  -9   2   5       98.76      100.27      2.45 o 
  -8   2   5       19.99       17.09      0.72 o 
  -7   2   5      114.51      125.39      1.84 o 
  -6   2   5      143.78      143.23      2.18 o 
  -5   2   5       10.03       14.75      0.47 o 
  -4   2   5      394.55      364.23      3.85 o 
  -3   2   5      497.10      495.92      5.58 o 
  -2   2   5      225.71      217.49      2.53 o 
  -1   2   5     1224.49     1302.89     10.76 o 
   0   2   5       16.88       16.23      0.33 o 
   1   2   5        5.06        4.66      0.22 o 
   2   2   5     2592.54     2724.86     23.62 o 
   3   2   5      143.85      160.27      1.61 o 
   4   2   5      398.28      354.37      3.58 o 
   5   2   5      600.77      546.02      5.45 o 
   6   2   5      201.34      203.98      2.93 o 
   7   2   5      463.56      463.66      7.00 o 
   8   2   5       19.19       17.88      0.63 o 
   9   2   5       10.29       11.75      0.64 o 
  10   2   5       32.06       25.12      0.82 o 
  11   2   5        9.32        9.92      1.02 o 
 -11   3   5       37.93       39.24      1.52 o 
 -10   3   5        1.63        1.49      0.47 o 
  -9   3   5       24.71       25.91      1.25 o 
  -8   3   5       42.38       35.52      0.91 o 
  -7   3   5      326.88      329.48      4.20 o 
  -6   3   5      209.64      201.19      2.66 o 
  -5   3   5      117.27      137.75      1.74 o 
  -4   3   5       21.03       17.82      0.46 o 
  -3   3   5      762.63      834.85      9.24 o 
  -2   3   5      904.56     1129.39     12.66 o 
  -1   3   5       98.45      127.35      1.37 o 
   0   3   5      530.63      486.14      4.37 o 
   1   3   5       18.43       21.92      0.34 o 
   2   3   5        5.03        5.86      0.31 o 
   3   3   5      156.27      212.89      2.11 o 
   4   3   5       62.58       49.93      0.68 o 
   5   3   5      342.48      338.21      3.46 o 
   6   3   5        0.26       -0.15      0.19 o 
   7   3   5       81.09       75.53      1.28 o 
   8   3   5       68.90       74.85      1.43 o 
   9   3   5       10.65        9.15      0.69 o 
  10   3   5       13.37       10.79      0.75 o 
 -11   4   5        3.38        1.66      0.55 o 
 -10   4   5       53.51       57.46      1.69 o 
  -9   4   5       22.58       21.78      1.20 o 
  -8   4   5      485.76      495.63      6.85 o 
  -7   4   5      634.80      623.59      7.68 o 
  -6   4   5      195.92      221.16      2.91 o 
  -5   4   5        7.35        9.59      0.42 o 
  -4   4   5        1.23        0.03      0.18 o 
  -3   4   5       13.33        3.00      0.19 o 
  -2   4   5      690.59      666.66      7.44 o 
  -1   4   5      374.02      355.05      3.62 o 
   0   4   5       26.19       17.85      0.50 o 
   1   4   5      300.61      286.60      2.80 o 
   2   4   5      637.55      644.88      5.83 o 
   3   4   5       81.08       95.28      0.90 o 
   4   4   5       32.77       29.76      0.83 o 
   5   4   5      139.90      128.22      1.46 o 
   6   4   5       49.55       38.01      0.79 o 
   7   4   5        1.15        0.31      0.24 o 
   8   4   5       66.67       70.65      1.95 o 
   9   4   5        6.95        2.97      0.33 o 
  10   4   5        0.00       -0.34      0.34 o 
 -11   5   5       12.84       14.40      1.50 o 
 -10   5   5        1.68        0.95      0.55 o 
  -9   5   5       26.93       31.41      1.33 o 
  -8   5   5       29.63       32.05      0.95 o 
  -7   5   5       37.48       36.25      1.49 o 
  -6   5   5       34.36       29.43      0.80 o 
  -5   5   5       33.16       33.59      0.70 o 
  -4   5   5        8.87        9.07      0.47 o 
  -3   5   5      114.84       96.55      1.30 o 
  -2   5   5      117.40      128.42      1.63 o 
  -1   5   5     1479.37     1446.96     15.13 o 
   0   5   5      238.27      263.40      2.71 o 
   1   5   5     1421.78     1434.88     15.27 o 
   2   5   5      263.80      233.45      2.45 o 
   3   5   5        8.18       10.20      0.37 o 
   4   5   5      103.38      102.50      1.38 o 
   5   5   5      100.50       87.56      1.26 o 
   6   5   5       12.91       14.35      0.58 o 
   7   5   5      400.59      403.25     10.07 o 
   8   5   5       14.55       15.07      0.80 o 
   9   5   5       60.93       64.40      1.50 o 
  10   5   5        8.11        4.23      0.67 o 
 -10   6   5       36.59       40.50      1.90 o 
  -9   6   5       32.10       31.88      1.66 o 
  -8   6   5        0.03       -0.39      0.39 o 
  -7   6   5       12.99       16.09      0.81 o 
  -6   6   5      555.80      538.24      7.41 o 
  -5   6   5       20.84       25.53      0.74 o 
  -4   6   5       16.82       16.12      0.59 o 
  -3   6   5       68.59       70.59      1.07 o 
  -2   6   5       72.44       49.27      0.86 o 
  -1   6   5        0.08        0.25      0.25 o 
   0   6   5       65.50       66.63      1.07 o 
   1   6   5      645.99      645.83      6.86 o 
   2   6   5      202.14      216.41      2.31 o 
   3   6   5        0.10        0.11      0.17 o 
   4   6   5       14.90       13.05      0.55 o 
   5   6   5        5.25        2.34      0.24 o 
   6   6   5       48.15       44.40      0.89 o 
   7   6   5       38.63       40.07      1.01 o 
   8   6   5       63.98       74.92      2.81 o 
   9   6   5       40.70       42.52      1.91 o 
  -9   7   5       11.75       13.84      1.34 o 
  -8   7   5        8.11        2.93      0.55 o 
  -7   7   5       88.69       90.84      1.93 o 
  -6   7   5      267.06      237.14      3.56 o 
  -5   7   5      171.22      155.14      2.44 o 
  -4   7   5       42.25       34.79      0.95 o 
  -3   7   5      150.13      138.18      5.56 o 
  -2   7   5      299.93      287.45      6.47 o 
  -1   7   5      440.34      426.48      4.34 o 
   0   7   5      220.61      218.97      2.36 o 
   1   7   5      554.54      539.27      7.23 o 
   2   7   5      211.94      220.07      2.51 o 
   3   7   5     1181.33     1085.53     11.38 o 
   4   7   5       57.36       44.31      0.88 o 
   5   7   5       11.55        4.63      0.74 o 
   6   7   5       59.17       59.20      1.14 o 
   7   7   5        0.23       -0.45      0.45 o 
   8   7   5      126.49      139.53      2.58 o 
  -9   8   5       51.14       66.53      2.37 o 
  -8   8   5       20.14       18.59      1.50 o 
  -7   8   5        2.21        0.75      0.36 o 
  -6   8   5      127.13      117.37      3.20 o 
  -5   8   5      301.00      281.21      6.76 o 
  -4   8   5        0.19       -0.47      0.47 o 
  -3   8   5        5.51        3.68      0.75 o 
  -2   8   5      147.62      139.39      2.23 o 
  -1   8   5      274.19      260.62      3.21 o 
   0   8   5       45.61       48.72      0.92 o 
   1   8   5        7.62        7.10      0.54 o 
   2   8   5      118.51      125.53      1.73 o 
   3   8   5       19.47       25.94      0.72 o 
   4   8   5        9.91       14.28      0.74 o 
   5   8   5        5.65        3.09      0.34 o 
   6   8   5       11.15        5.95      1.28 o 
   7   8   5        4.43        0.13      0.51 o 
   8   8   5       10.46       10.74      0.97 o 
  -9   9   5        1.05        0.79      0.55 o 
  -8   9   5        2.88        2.53      0.63 o 
  -7   9   5       50.31       54.74      2.14 o 
  -6   9   5      154.17      157.00      4.43 o 
  -5   9   5        0.76       -0.34      0.34 o 
  -4   9   5      146.14      147.86      2.74 o 
  -3   9   5       71.78       65.64      1.88 o 
  -2   9   5       43.56       31.91      1.98 o 
  -1   9   5       25.02       25.05      1.35 o 
   0   9   5       11.19       13.25      0.68 o 
   1   9   5       82.51       80.48      1.39 o 
   2   9   5      139.44      149.77      2.02 o 
   3   9   5        3.12        2.77      0.38 o 
   4   9   5      346.43      331.52      4.79 o 
   5   9   5       54.17       47.77      1.19 o 
   6   9   5        0.10       -0.46      0.46 o 
   7   9   5       12.81        9.42      0.97 o 
  -8  10   5        7.24       13.21      1.42 o 
  -7  10   5       86.22      101.90      3.09 o 
  -6  10   5        6.65        8.62      0.92 o 
  -5  10   5       37.37       33.49      1.23 o 
  -4  10   5      142.93      147.61      2.80 o 
  -3  10   5       55.67       57.92      1.57 o 
  -2  10   5        4.21        2.27      0.42 o 
  -1  10   5        3.64        0.43      0.40 o 
   0  10   5        0.12       -0.24      0.87 o 
   1  10   5       82.74       85.32      1.64 o 
   2  10   5        3.84        1.04      0.33 o 
   3  10   5      137.27      146.95      2.78 o 
   4  10   5       39.87       44.33      1.37 o 
   5  10   5        3.09        2.83      0.50 o 
   6  10   5       47.71       41.08      1.45 o 
  -7  11   5       34.32       41.30      1.98 o 
  -6  11   5       16.02       19.78      1.58 o 
  -5  11   5      132.77      157.65      4.59 o 
  -4  11   5        1.46        1.82      0.42 o 
  -3  11   5       32.80       30.82      1.26 o 
  -2  11   5       78.08       87.12      1.96 o 
  -1  11   5       67.27       67.93      1.97 o 
   0  11   5        1.16       -0.33      0.95 o 
   1  11   5       37.13       39.58      1.44 o 
   2  11   5        0.04        1.82      0.95 o 
   3  11   5       29.17       26.08      1.59 o 
   4  11   5        5.70        3.61      0.56 o 
   5  11   5       26.09       29.42      1.23 o 
  -5  12   5      116.98      153.32      4.31 o 
  -4  12   5        0.25        1.66      0.63 o 
  -3  12   5       69.52       75.68      1.90 o 
  -2  12   5        7.89        6.35      1.58 o 
  -1  12   5      136.22      150.40      2.94 o 
   0  12   5        3.61        1.48      0.39 o 
   1  12   5       27.67       27.40      1.30 o 
   2  12   5       10.00       10.34      1.37 o 
   3  12   5       25.80       31.96      2.77 o 
  -2  13   5       16.35       21.21      1.27 o 
  -1  13   5       98.84      117.75      3.16 o 
  -3 -14   6       20.65       19.02      1.28 o 
  -2 -14   6       15.47       13.23      1.19 o 
  -1 -14   6       54.86       59.04      2.45 o 
   0 -14   6       42.38       37.95      1.40 o 
   1 -14   6       40.52       50.24      2.14 o 
   2 -14   6        9.87       10.44      1.34 o 
   3 -14   6       39.65       45.96      1.98 o 
   4 -14   6       30.08       35.44      1.82 o 
  -5 -13   6        2.88        3.20      0.53 o 
  -4 -13   6      103.96      105.68      2.43 o 
  -3 -13   6       26.70       20.31      1.26 o 
  -2 -13   6        0.13       -0.39      0.39 o 
  -1 -13   6       30.35       25.03      1.58 o 
   0 -13   6       19.11       17.08      1.08 o 
   1 -13   6       43.65       52.53      2.73 o 
   2 -13   6       40.01       41.61      1.90 o 
   3 -13   6       37.69       35.60      1.74 o 
   4 -13   6       33.40       27.93      1.58 o 
   5 -13   6        0.59       -0.24      0.47 o 
   6 -13   6        9.94       14.71      1.34 o 
  -6 -12   6       12.41       11.95      1.74 o 
  -5 -12   6      245.03      285.59      4.95 o 
  -4 -12   6       14.06       18.59      1.26 o 
  -3 -12   6       32.71       27.41      2.22 o 
  -2 -12   6      151.18      155.93      2.99 o 
  -1 -12   6       65.36       62.84      1.78 o 
   0 -12   6       61.75       58.33      1.54 o 
   1 -12   6        4.23        1.11      0.34 o 
   2 -12   6        7.36       10.96      0.95 o 
   3 -12   6       97.30      106.96      3.09 o 
   4 -12   6       76.85       69.32      1.86 o 
   5 -12   6       12.31       13.82      1.04 o 
   6 -12   6       37.19       46.32      1.46 o 
   7 -12   6       16.99       19.33      1.16 o 
  -7 -11   6        7.16        3.56      0.79 o 
  -6 -11   6       51.74       63.04      2.57 o 
  -5 -11   6      172.57      184.26      3.41 o 
  -4 -11   6       26.70       28.54      1.42 o 
  -2 -11   6        1.39       -0.55      0.55 o 
  -1 -11   6       14.71        5.38      0.45 o 
   0 -11   6       27.61       25.16      1.09 o 
   1 -11   6       73.38       72.66      2.33 o 
   2 -11   6      222.56      226.19      3.35 o 
   3 -11   6       17.46       16.11      1.04 o 
   4 -11   6      176.91      171.66      3.44 o 
   5 -11   6       56.12       55.17      1.55 o 
   6 -11   6        1.07        0.01      0.35 o 
   7 -11   6       24.28       19.86      1.12 o 
   8 -11   6       32.41       36.59      1.37 o 
  -8 -10   6       10.08        3.80      0.71 o 
  -7 -10   6        8.93        5.46      0.71 o 
  -6 -10   6        7.99        9.54      1.01 o 
  -5 -10   6      251.14      258.28      4.45 o 
  -4 -10   6      126.27      135.38      2.63 o 
  -3 -10   6       77.76       82.56      1.87 o 
  -2 -10   6       63.89       57.59      1.51 o 
  -1 -10   6        3.10        0.00      0.55 o 
   0 -10   6      117.93      110.42      1.92 o 
   1 -10   6       43.20       33.44      0.98 o 
   2 -10   6      171.24      164.01      2.30 o 
   3 -10   6      265.16      283.60      3.68 o 
   4 -10   6       46.01       32.30      1.03 o 
   5 -10   6      179.92      163.09      2.79 o 
   6 -10   6       67.86       67.90      1.50 o 
   7 -10   6        0.76       -0.30      0.30 o 
   8 -10   6        6.44        2.66      0.35 o 
   9 -10   6      212.53      228.83      4.39 o 
  -9  -9   6       24.66       21.04      1.74 o 
  -8  -9   6      194.00      183.46      4.83 o 
  -7  -9   6       38.24       32.66      1.26 o 
  -6  -9   6        1.04        0.00      0.36 o 
  -5  -9   6      106.29      108.43      2.21 o 
  -4  -9   6      459.50      493.17      7.86 o 
  -3  -9   6       30.98       32.71      1.17 o 
  -2  -9   6      109.10       98.11      1.84 o 
  -1  -9   6       11.06        7.50      0.67 o 
   0  -9   6        0.49        0.17      0.49 o 
   1  -9   6       32.12       28.63      0.80 o 
   2  -9   6      107.27      104.12      1.92 o 
   3  -9   6      104.58       96.31      1.34 o 
   4  -9   6       36.55       33.53      0.89 o 
   5  -9   6      108.50      109.95      1.99 o 
   6  -9   6      137.70      146.57      2.48 o 
   7  -9   6        2.13        0.63      0.30 o 
   8  -9   6        7.32        9.31      0.71 o 
   9  -9   6        2.17        1.31      0.31 o 
  -9  -8   6       74.93       83.15      2.85 o 
  -8  -8   6       79.70       88.09      3.76 o 
  -7  -8   6        0.00       -0.18      0.36 o 
  -6  -8   6       84.91       78.22      1.76 o 
  -5  -8   6      156.07      149.25      2.77 o 
  -4  -8   6       18.75       20.03      0.88 o 
  -3  -8   6      667.28      647.19     10.19 o 
  -2  -8   6      232.69      226.39      2.92 o 
  -1  -8   6      190.49      178.07      2.22 o 
   0  -8   6      567.34      579.34      7.13 o 
   1  -8   6        5.86        4.17      0.30 o 
   2  -8   6      666.88      661.23      7.52 o 
   3  -8   6       63.18       62.52      0.99 o 
   4  -8   6       61.57       64.64      1.70 o 
   5  -8   6      292.97      313.23      4.78 o 
   6  -8   6      144.70      115.11      2.06 o 
   7  -8   6      140.92      134.77      2.23 o 
   8  -8   6        9.45       10.24      0.69 o 
   9  -8   6        0.43        0.42      0.30 o 
  10  -8   6        0.23        1.08      0.47 o 
 -10  -7   6        4.26        3.80      0.71 o 
  -9  -7   6      138.40      139.16      3.88 o 
  -8  -7   6       44.61       45.49      1.98 o 
  -7  -7   6      139.61      141.53      2.18 o 
  -6  -7   6      356.98      353.36      5.04 o 
  -5  -7   6       34.75       33.36      0.97 o 
  -4  -7   6      219.62      222.71      2.73 o 
  -3  -7   6       31.49       28.87      0.72 o 
  -2  -7   6        1.27        1.21      0.22 o 
  -1  -7   6      706.74      727.45      8.11 o 
   0  -7   6       30.27       28.65      0.55 o 
   1  -7   6      179.52      186.64      2.26 o 
   2  -7   6       19.81        9.36      0.65 o 
   3  -7   6       68.54       58.91      0.77 o 
   4  -7   6      761.13      774.52      8.75 o 
   5  -7   6        8.65        4.93      0.41 o 
   6  -7   6      241.73      230.31      2.92 o 
   7  -7   6        6.93       10.61      0.53 o 
   8  -7   6       30.73       27.06      0.74 o 
   9  -7   6        0.18        0.05      0.25 o 
  10  -7   6       40.97       41.48      1.43 o 
 -10  -6   6        7.46       10.44      1.42 o 
  -9  -6   6       10.93        9.49      1.34 o 
  -8  -6   6        0.43        0.09      0.59 o 
  -7  -6   6      108.06      108.07      1.91 o 
  -6  -6   6       80.16       70.46      1.27 o 
  -5  -6   6       42.51       43.77      0.86 o 
  -4  -6   6       90.25       95.18      1.26 o 
  -3  -6   6      142.25      148.72      1.88 o 
  -2  -6   6      776.72      717.30     10.12 o 
  -1  -6   6      253.57      245.17      3.39 o 
   0  -6   6       58.02       53.08      0.76 o 
   1  -6   6      880.92      865.96      9.17 o 
   2  -6   6       80.17       78.31      1.08 o 
   3  -6   6       53.44       52.85      0.73 o 
   4  -6   6      498.09      467.16      4.97 o 
   5  -6   6      423.89      420.65      4.46 o 
   6  -6   6      117.80      121.14      1.64 o 
   7  -6   6        0.01        0.45      0.20 o 
   8  -6   6      379.68      368.23      4.98 o 
   9  -6   6       54.19       59.00      1.25 o 
  10  -6   6        3.49        2.34      0.42 o 
 -11  -5   6        9.40        5.30      0.71 o 
 -10  -5   6        2.31        0.63      0.55 o 
  -9  -5   6        7.21        3.32      0.55 o 
  -8  -5   6      114.16      117.89      2.91 o 
  -7  -5   6       65.22       69.72      1.39 o 
  -6  -5   6      216.05      208.61      2.82 o 
  -5  -5   6       48.53       47.50      0.88 o 
  -4  -5   6     1127.35     1221.72     13.56 o 
  -3  -5   6     1861.48     1870.25     41.53 o 
  -2  -5   6        0.07        0.42      0.23 o 
  -1  -5   6      329.63      338.13      3.85 o 
   0  -5   6     2170.26     2151.44     20.22 o 
   1  -5   6     2015.90     2064.07     17.91 o 
   2  -5   6      551.33      548.10      4.58 o 
   3  -5   6        9.74        4.26      0.24 o 
   4  -5   6       72.62       65.51      0.79 o 
   5  -5   6      270.44      262.77      2.82 o 
   6  -5   6      403.38      401.41      4.25 o 
   7  -5   6       35.47       32.16      0.69 o 
   8  -5   6      168.76      179.14      2.60 o 
   9  -5   6      130.86      130.55      3.60 o 
  10  -5   6        6.82        7.98      0.80 o 
  11  -5   6        8.74        7.93      0.85 o 
 -11  -4   6        9.56        4.03      0.71 o 
  -9  -4   6       42.62       45.52      1.49 o 
  -8  -4   6      169.60      157.05      2.48 o 
  -7  -4   6       60.24       53.73      1.06 o 
  -6  -4   6      436.94      435.09      5.45 o 
  -5  -4   6      398.56      383.69      4.40 o 
  -4  -4   6      450.87      466.12      5.30 o 
  -3  -4   6      200.69      229.33      4.07 o 
  -2  -4   6      285.56      346.36      3.67 o 
  -1  -4   6      114.85      120.02      1.48 o 
   0  -4   6      131.72      106.76      0.98 o 
   1  -4   6       31.05       42.94      0.97 o 
   2  -4   6     4708.90     5103.74    113.38 o 
   3  -4   6      341.36      365.61      3.68 o 
   4  -4   6      289.81      275.56      2.80 o 
   5  -4   6      191.66      220.80      2.37 o 
   6  -4   6      129.64      129.83      3.94 o 
   7  -4   6      133.08      135.20      3.02 o 
   8  -4   6        5.46        5.52      0.48 o 
   9  -4   6       21.59       17.06      0.78 o 
  10  -4   6      194.37      192.42      9.06 o 
  11  -4   6        1.81        1.14      0.36 o 
 -10  -3   6       53.87       45.23      1.52 o 
  -9  -3   6       34.73       30.94      1.25 o 
  -8  -3   6      188.86      165.50      2.57 o 
  -7  -3   6      237.39      246.34      3.24 o 
  -6  -3   6      199.89      195.74      2.61 o 
  -5  -3   6       47.25       43.13      0.78 o 
  -4  -3   6      202.63      190.88      2.13 o 
  -3  -3   6       12.57        7.74      0.39 o 
  -2  -3   6      343.32      434.82      4.54 o 
  -1  -3   6     3345.75     3370.95     29.85 o 
   0  -3   6       85.98      111.44      1.18 o 
   1  -3   6     4660.56     4572.22     51.18 o 
   2  -3   6      470.65      471.26      4.48 o 
   3  -3   6        6.68       12.17      0.44 o 
   4  -3   6      498.70      465.34      5.60 o 
   5  -3   6       73.04       69.20      1.90 o 
   6  -3   6        3.19        2.22      0.63 o 
   7  -3   6       75.28       76.74      3.32 o 
   9  -3   6       30.89       31.25      1.34 o 
  10  -3   6       32.40       31.21      2.41 o 
  11  -3   6       11.00       11.21      0.78 o 
 -11  -2   6        1.19        0.08      0.55 o 
 -10  -2   6       73.98       72.81      1.96 o 
  -9  -2   6        7.16        3.65      0.47 o 
  -8  -2   6        5.10        4.15      0.33 o 
  -7  -2   6      264.89      240.67      3.70 o 
  -6  -2   6        2.84        0.50      0.23 o 
  -5  -2   6      446.18      450.01      5.10 o 
  -4  -2   6        0.06       -0.11      0.19 o 
  -3  -2   6      320.39      321.47      3.42 o 
  -2  -2   6      742.13      758.39     10.39 o 
  -1  -2   6       97.10      123.25      1.11 o 
   0  -2   6     4069.40     4422.00     47.04 o 
   1  -2   6      245.42      269.69      2.18 o 
   2  -2   6     2094.42     2249.85     22.40 o 
   3  -2   6      299.41      278.28      2.85 o 
   4  -2   6        1.83        2.29      0.30 o 
   5  -2   6       23.40       22.45      1.03 o 
   6  -2   6      209.40      189.08      6.41 o 
   7  -2   6        6.35        5.46      0.95 o 
  10  -2   6       34.99       37.34      1.58 o 
  11  -2   6        4.54        5.32      0.72 o 
 -11  -1   6       44.40       52.37      2.22 o 
 -10  -1   6       26.92       27.85      1.31 o 
  -9  -1   6       55.76       53.24      1.58 o 
  -8  -1   6        7.67        6.53      0.67 o 
  -7  -1   6      181.95      181.22      2.27 o 
  -6  -1   6       92.92      104.34      1.42 o 
  -5  -1   6      391.58      360.39      3.84 o 
  -4  -1   6      245.77      251.47      2.56 o 
  -3  -1   6      719.54      644.21      9.59 o 
  -2  -1   6      139.41      149.72      1.50 o 
  -1  -1   6      319.59      335.34      2.79 o 
   0  -1   6      916.87     1048.39      8.68 o 
   1  -1   6      346.55      352.97      2.83 o 
   2  -1   6     1670.80     1717.59     17.12 o 
   3  -1   6      293.72      258.94      2.69 o 
   4  -1   6       47.16       48.14      1.24 o 
   5  -1   6      153.41      137.22      3.36 o 
   6  -1   6        0.78       -0.24      0.45 o 
   7  -1   6       19.74       19.62      1.66 o 
  10  -1   6       10.48        9.99      0.70 o 
  11  -1   6        0.04        0.56      0.36 o 
 -11   0   6        2.39        2.61      0.63 o 
 -10   0   6       12.21       10.12      1.08 o 
  -9   0   6        6.79        3.41      0.45 o 
  -8   0   6       57.92       56.00      1.08 o 
  -7   0   6      501.75      455.87      5.70 o 
  -6   0   6      329.70      325.43      4.12 o 
  -5   0   6       88.06       91.54      1.25 o 
  -4   0   6      968.31     1012.21     10.39 o 
  -3   0   6       37.08       47.38      0.70 o 
  -2   0   6       45.62       50.96      0.96 o 
  -1   0   6      307.39      309.89      2.69 o 
   0   0   6      177.23      209.43      1.85 o 
   1   0   6     2860.98     2962.37     25.51 o 
   2   0   6      611.86      609.14      6.06 o 
   3   0   6       46.92       39.35      0.54 o 
   4   0   6     2029.93     2006.27     50.93 o 
   5   0   6       35.44       33.55      1.10 o 
   6   0   6        0.02        0.16      0.50 o 
   7   0   6      283.39      253.47      8.54 o 
   9   0   6       13.79       15.46      1.15 o 
  10   0   6       20.43       19.84      0.87 o 
  11   0   6        2.24        1.20      0.42 o 
 -11   1   6        0.03        0.95      0.63 o 
 -10   1   6       22.39       25.35      1.27 o 
  -9   1   6       41.47       42.36      1.44 o 
  -8   1   6        0.49       -0.28      0.28 o 
  -7   1   6        2.17        0.37      0.25 o 
  -6   1   6     2001.89     1891.10     27.87 o 
  -5   1   6        3.20       10.15      0.48 o 
  -4   1   6      414.72      460.29      4.85 o 
  -3   1   6      695.79      729.91      7.29 o 
  -2   1   6     1691.34     1815.46     18.82 o 
  -1   1   6     1280.97     1287.77     11.52 o 
   0   1   6      246.47      236.67      2.10 o 
   1   1   6       28.58       33.37      0.41 o 
   2   1   6      920.84      952.21      9.59 o 
   3   1   6      451.82      447.88      4.27 o 
   4   1   6      686.08      690.68      6.85 o 
   5   1   6       82.90       75.78      0.88 o 
   6   1   6      471.28      469.32      6.67 o 
   7   1   6       11.35       10.51      0.55 o 
   8   1   6       70.07       68.53      2.74 o 
   9   1   6        2.25        1.07      0.23 o 
  10   1   6       19.44       16.34      0.95 o 
  11   1   6        9.72        7.95      0.89 o 
 -11   2   6        1.44        3.09      0.63 o 
 -10   2   6       85.38       95.49      2.35 o 
  -9   2   6       21.17       21.94      1.42 o 
  -8   2   6      130.92      126.63      2.07 o 
  -7   2   6       64.25       50.34      1.02 o 
  -6   2   6       20.30       28.86      1.63 o 
  -5   2   6        6.36        6.33      0.45 o 
  -4   2   6      303.71      315.19      3.24 o 
  -3   2   6      422.42      399.54      4.21 o 
  -2   2   6     1731.93     1784.37     18.43 o 
  -1   2   6      144.57      154.10      1.74 o 
   0   2   6       56.69       48.81      0.88 o 
   1   2   6      169.53      145.83      1.33 o 
   2   2   6      311.30      300.07      2.76 o 
   3   2   6       21.63       20.60      0.40 o 
   4   2   6     1086.98     1117.48     11.12 o 
   5   2   6      297.85      277.39      3.57 o 
   6   2   6      177.74      175.66      1.88 o 
   7   2   6      161.35      154.98      2.21 o 
   8   2   6       99.65       98.69      2.04 o 
   9   2   6       10.57        5.21      0.48 o 
  10   2   6       27.14       26.67      1.04 o 
 -11   3   6        0.13       -0.08      0.55 o 
 -10   3   6       56.62       54.11      2.14 o 
  -9   3   6        2.38        1.28      0.59 o 
  -8   3   6      155.11      169.37      2.62 o 
  -7   3   6        0.98        2.52      0.45 o 
  -6   3   6      141.19      122.23      1.77 o 
  -5   3   6        7.71        9.11      0.52 o 
  -4   3   6       16.71       11.94      0.43 o 
  -3   3   6       48.13       71.54      0.95 o 
  -2   3   6      110.80      108.52      1.31 o 
  -1   3   6      454.78      459.89      4.85 o 
   0   3   6       40.28       46.93      0.64 o 
   1   3   6       24.44       36.06      0.51 o 
   2   3   6       24.53       25.43      0.37 o 
   3   3   6       14.11       19.69      0.41 o 
   4   3   6      173.24      167.56      1.80 o 
   5   3   6       48.47       48.22      0.71 o 
   6   3   6       56.10       50.97      0.85 o 
   7   3   6       36.56       37.19      0.88 o 
   8   3   6      103.52      107.01      1.78 o 
   9   3   6        0.00       -0.40      0.47 o 
  10   3   6        5.40        3.02      0.44 o 
 -11   4   6        1.05       -0.55      0.55 o 
 -10   4   6        0.02       -0.47      0.47 o 
  -9   4   6      108.52      111.14      2.54 o 
  -8   4   6       50.85       51.17      1.39 o 
  -7   4   6       20.27       18.10      0.85 o 
  -6   4   6      114.04      119.67      1.77 o 
  -5   4   6        2.97        1.66      0.21 o 
  -4   4   6       36.34       25.56      0.60 o 
  -3   4   6      422.47      380.72      5.88 o 
  -2   4   6      506.50      508.20      5.30 o 
  -1   4   6       59.27       39.12      0.67 o 
   0   4   6      618.57      644.35      6.38 o 
   1   4   6      554.02      514.66      5.47 o 
   2   4   6      162.94      148.42      1.47 o 
   3   4   6        0.95        0.71      0.11 o 
   4   4   6      268.72      285.08      2.97 o 
   5   4   6       63.61       55.37      0.81 o 
   6   4   6        6.22        8.41      0.53 o 
   7   4   6        0.83       -0.08      0.24 o 
   8   4   6       36.05       39.13      1.54 o 
   9   4   6        1.17        1.21      0.28 o 
  10   4   6       21.32       20.55      1.09 o 
 -10   5   6        5.92        3.64      0.63 o 
  -9   5   6       21.77       17.25      1.42 o 
  -8   5   6        0.13        0.44      0.30 o 
  -7   5   6        0.05       -0.28      0.28 o 
  -6   5   6       25.02       25.26      0.90 o 
  -5   5   6      101.23       89.55      1.42 o 
  -4   5   6      236.05      204.56      2.51 o 
  -3   5   6       54.16       48.94      0.91 o 
  -2   5   6        1.00       -0.17      0.17 o 
  -1   5   6       31.68       36.56      0.67 o 
   0   5   6      691.86      671.31      7.09 o 
   1   5   6      165.43      141.32      1.68 o 
   2   5   6       10.09        9.07      0.49 o 
   3   5   6      109.55      128.04      1.44 o 
   4   5   6      126.24      116.35      1.55 o 
   5   5   6       14.85       12.94      0.53 o 
   6   5   6       94.23       90.40      1.42 o 
   7   5   6        2.66        7.67      0.69 o 
   8   5   6        1.46        0.41      0.28 o 
   9   5   6       44.14       45.00      1.22 o 
 -10   6   6       19.36       23.73      1.66 o 
  -9   6   6        2.14        2.22      0.55 o 
  -8   6   6       56.79       54.51      2.06 o 
  -7   6   6       66.93       67.01      1.59 o 
  -6   6   6      106.29       98.75      1.99 o 
  -5   6   6        2.79        8.03      0.71 o 
  -4   6   6       90.11       87.38      1.58 o 
  -3   6   6       42.99       42.13      1.35 o 
  -2   6   6      785.69      738.80      8.28 o 
  -1   6   6      103.44       99.14      1.24 o 
   0   6   6      709.89      670.16      7.12 o 
   1   6   6       23.83       16.50      0.61 o 
   2   6   6        0.71        1.36      0.23 o 
   3   6   6       25.10       16.58      0.51 o 
   4   6   6       74.81       67.02      1.25 o 
   5   6   6        1.61        0.01      0.23 o 
   6   6   6      109.48      117.26      1.77 o 
   7   6   6        7.89       15.70      0.74 o 
   8   6   6       39.89       47.70      1.19 o 
   9   6   6        1.75        1.63      0.35 o 
 -10   7   6        1.35        1.66      0.63 o 
  -9   7   6       37.34       42.72      1.98 o 
  -8   7   6       15.18       10.21      1.27 o 
  -7   7   6       60.20       60.50      1.51 o 
  -6   7   6      140.33      145.35      2.71 o 
  -5   7   6       72.44       78.05      1.73 o 
  -4   7   6      402.83      381.22      6.13 o 
  -3   7   6       24.57       13.18      1.27 o 
  -2   7   6       35.34       27.63      0.89 o 
  -1   7   6      303.82      297.32      3.33 o 
   0   7   6       14.28       14.70      0.61 o 
   1   7   6      129.06      132.01      1.64 o 
   2   7   6       60.54       60.43      0.89 o 
   3   7   6        7.23        2.92      0.34 o 
   4   7   6        9.31       13.43      0.64 o 
   5   7   6        0.01       -0.25      0.25 o 
   6   7   6        0.00       -0.45      0.45 o 
   7   7   6        7.68        3.14      0.43 o 
   8   7   6       58.18       67.20      1.65 o 
  -9   8   6       20.52       22.23      1.58 o 
  -8   8   6       21.28       20.57      1.50 o 
  -7   8   6       40.53       38.58      1.29 o 
  -6   8   6       78.08       81.28      2.06 o 
  -5   8   6       27.76       20.82      1.42 o 
  -4   8   6       45.97       51.49      1.37 o 
  -3   8   6       42.52       46.27      1.31 o 
  -2   8   6       14.47        6.83      1.70 o 
  -1   8   6        6.46        3.01      0.34 o 
   0   8   6      350.47      366.59      4.39 o 
   1   8   6       18.88       16.03      0.86 o 
   2   8   6       94.67       89.68      1.50 o 
   3   8   6      209.48      210.20      3.19 o 
   4   8   6       48.11       37.43      1.04 o 
   5   8   6       94.49       86.11      1.63 o 
   6   8   6        6.73        2.86      0.53 o 
   7   8   6        3.74        1.39      0.39 o 
  -8   9   6        4.12        3.80      0.63 o 
  -7   9   6        3.61        3.16      0.63 o 
  -6   9   6        8.36        3.09      0.39 o 
  -5   9   6       88.77       96.02      2.07 o 
  -4   9   6       97.70       99.11      3.28 o 
  -3   9   6       59.96       52.33      1.21 o 
  -2   9   6      159.92      162.12      2.61 o 
  -1   9   6      127.57      120.31      1.88 o 
   0   9   6       73.71       71.61      1.32 o 
   1   9   6       59.55       60.48      1.33 o 
   2   9   6       12.56       15.32      0.69 o 
   3   9   6       96.32      101.21      1.84 o 
   4   9   6       15.01       15.18      0.90 o 
   5   9   6       19.14       19.32      0.88 o 
   6   9   6        6.89        3.87      0.43 o 
  -7  10   6       32.97       37.50      1.90 o 
  -6  10   6       18.70       18.77      1.11 o 
  -5  10   6       45.92       46.27      1.45 o 
  -4  10   6       27.57       26.69      1.20 o 
  -3  10   6       42.75       47.69      1.45 o 
  -2  10   6        6.20        2.96      0.42 o 
  -1  10   6       39.32       35.34      1.09 o 
   0  10   6        7.95        5.13      0.90 o 
   1  10   6        9.91        5.14      0.63 o 
   2  10   6       27.27       26.45      1.36 o 
   3  10   6       65.93       71.37      1.74 o 
   4  10   6        4.14        2.65      0.43 o 
   5  10   6       68.74       83.21      2.21 o 
  -6  11   6        0.03       -0.55      0.55 o 
  -5  11   6       50.46       63.97      1.76 o 
  -4  11   6       67.01       81.05      1.99 o 
  -3  11   6       80.35       97.84      2.41 o 
  -2  11   6       15.79       18.20      1.14 o 
  -1  11   6        9.68        4.51      0.79 o 
   0  11   6       24.32       19.98      1.32 o 
   1  11   6        0.00        0.38      0.57 o 
   2  11   6        0.30       -0.40      0.40 o 
   3  11   6        0.32        0.16      0.58 o 
   4  11   6       32.17       48.42      1.50 o 
  -4  12   6       20.87       23.27      1.28 o 
  -3  12   6        0.84        0.64      0.42 o 
  -2  12   6       56.50       59.15      1.68 o 
  -1  12   6       23.75       34.09      1.40 o 
   0  12   6       59.98       69.76      1.61 o 
   1  12   6       19.60       21.83      1.23 o 
   2  12   6        0.11       -0.28      0.64 o 
  -2 -14   7        0.26       -0.63      0.63 o 
  -1 -14   7        0.24       -0.42      0.42 o 
   0 -14   7       57.18       54.27      2.29 o 
   1 -14   7       49.33       43.99      1.98 o 
   2 -14   7        0.26       -0.55      0.55 o 
   3 -14   7       31.30       35.05      1.82 o 
   4 -14   7       15.54       13.37      1.50 o 
  -4 -13   7      174.54      193.95      3.69 o 
  -3 -13   7       30.46       32.30      1.43 o 
  -2 -13   7        7.65        3.36      0.50 o 
  -1 -13   7        1.53       -0.32      0.55 o 
   0 -13   7       14.12       11.62      1.03 o 
   1 -13   7        4.54        2.29      0.55 o 
   2 -13   7       87.67       85.99      2.77 o 
   3 -13   7        4.54        2.93      0.63 o 
   5 -13   7        0.00       -0.40      0.47 o 
  -6 -12   7       29.70       30.52      1.43 o 
  -5 -12   7        8.66       16.36      2.81 o 
  -4 -12   7      114.16      119.53      2.54 o 
  -3 -12   7       48.81       45.35      1.54 o 
  -2 -12   7       88.67       85.43      2.04 o 
  -1 -12   7       12.50       10.22      1.03 o 
   0 -12   7       76.74       73.67      1.73 o 
   1 -12   7       57.53       54.59      1.45 o 
   2 -12   7       91.66       81.01      2.61 o 
   3 -12   7       51.04       39.24      1.82 o 
   4 -12   7       48.97       54.15      1.65 o 
   5 -12   7       28.69       22.92      1.17 o 
   6 -12   7       29.17       29.37      1.30 o 
   7 -12   7        9.70       14.32      1.10 o 
  -7 -11   7        4.65        1.98      0.71 o 
  -6 -11   7        2.44        0.97      0.99 o 
  -5 -11   7       80.06       80.63      1.99 o 
  -4 -11   7       34.36       40.97      1.48 o 
  -3 -11   7        4.44        2.83      0.50 o 
  -2 -11   7      821.28      866.95     13.45 o 
  -1 -11   7       15.35        7.52      1.38 o 
   0 -11   7        0.52        0.28      0.51 o 
   1 -11   7      164.14      163.57      2.59 o 
   2 -11   7       25.11       23.86      2.06 o 
   3 -11   7      126.92      123.30      2.64 o 
   4 -11   7       94.69       90.69      2.15 o 
   5 -11   7        0.01       -0.35      0.35 o 
   6 -11   7        2.33        1.21      0.75 o 
   7 -11   7       13.07       14.73      1.04 o 
   8 -11   7        0.50        1.74      0.41 o 
  -8 -10   7        1.13       -0.40      0.63 o 
  -7 -10   7        0.46       -0.63      0.63 o 
  -6 -10   7       21.80       20.81      2.81 o 
  -5 -10   7        0.11       -0.08      0.39 o 
  -4 -10   7      192.28      213.57      3.78 o 
  -3 -10   7      888.72      920.31     15.70 o 
  -2 -10   7      329.12      334.70      5.51 o 
  -1 -10   7        0.12       -0.36      0.36 o 
   0 -10   7      504.14      515.99      6.52 o 
   1 -10   7      160.00      156.46      2.46 o 
   2 -10   7       24.07       17.61      0.77 o 
   3 -10   7      174.70      184.69      3.91 o 
   4 -10   7        6.96        2.87      0.50 o 
   5 -10   7       95.22      113.14      2.11 o 
   6 -10   7        0.08       -0.34      0.34 o 
   7 -10   7       13.38        9.32      0.84 o 
   8 -10   7        3.36        2.31      0.36 o 
  -8  -9   7        9.68       12.66      1.58 o 
  -7  -9   7       41.85       35.86      1.08 o 
  -6  -9   7        3.83        2.47      0.42 o 
  -5  -9   7       12.68       12.07      1.86 o 
  -4  -9   7        1.87        0.36      0.83 o 
  -3  -9   7      426.14      449.12      7.16 o 
  -2  -9   7       73.01       82.08      1.79 o 
  -1  -9   7       49.41       42.68      1.09 o 
   0  -9   7      781.35      806.91      9.12 o 
   1  -9   7        0.46       -0.26      0.26 o 
   2  -9   7       10.37        6.79      0.39 o 
   3  -9   7        5.29        2.97      0.23 o 
   4  -9   7      160.82      157.48      2.63 o 
   5  -9   7      296.92      288.89      4.49 o 
   6  -9   7        3.67        0.89      0.30 o 
   7  -9   7       11.35       13.75      0.81 o 
   8  -9   7        0.56        0.13      0.30 o 
   9  -9   7        0.55        0.54      0.30 o 
  -9  -8   7      120.70      142.32      4.03 o 
  -8  -8   7        0.24       -0.55      0.55 o 
  -7  -8   7       60.88       54.64      1.51 o 
  -6  -8   7       27.84       26.45      0.91 o 
  -5  -8   7        4.07        1.65      1.34 o 
  -4  -8   7       70.75       71.67      3.01 o 
  -3  -8   7       22.03       24.19      1.94 o 
  -2  -8   7      708.80      732.56     10.06 o 
  -1  -8   7     1056.66     1071.47     11.94 o 
   0  -8   7        0.69        0.75      0.24 o 
   1  -8   7       77.22       71.12      1.49 o 
   2  -8   7      790.75      772.08     10.12 o 
   3  -8   7        0.40        0.55      0.47 o 
   4  -8   7      385.27      385.72      5.37 o 
   5  -8   7       16.21       15.62      0.71 o 
   6  -8   7       37.87       42.71      1.02 o 
   7  -8   7        2.38        3.54      0.28 o 
   8  -8   7       74.52       72.72      1.66 o 
   9  -8   7        9.02        7.94      0.70 o 
 -10  -7   7       31.26       35.20      1.98 o 
  -9  -7   7       42.82       49.13      2.14 o 
  -8  -7   7       33.65       38.45      1.90 o 
  -7  -7   7       65.79       62.78      1.90 o 
  -5  -7   7      982.50      989.81     15.19 o 
  -4  -7   7      171.46      179.08      2.75 o 
  -3  -7   7        4.04        3.80      0.26 o 
  -2  -7   7       57.36       55.24      2.40 o 
  -1  -7   7       54.67       59.60      1.03 o 
   0  -7   7       40.91       53.16      0.88 o 
   1  -7   7      945.41      955.36     10.75 o 
   2  -7   7      408.51      418.05      4.51 o 
   3  -7   7      183.97      179.63      3.77 o 
   4  -7   7        7.09        3.23      0.24 o 
   5  -7   7       95.31       90.99      1.42 o 
   6  -7   7       58.65       60.60      0.98 o 
   7  -7   7        0.43       -0.19      0.23 o 
   8  -7   7       34.03       38.03      1.06 o 
   9  -7   7       23.63       29.13      0.92 o 
  10  -7   7       24.47       25.46      1.62 o 
 -10  -6   7       67.34       72.07      2.61 o 
  -9  -6   7       20.92       21.76      1.58 o 
  -8  -6   7      155.74      177.03      8.31 o 
  -7  -6   7       35.46       30.30      1.20 o 
  -6  -6   7      255.52      233.97      3.47 o 
  -5  -6   7      155.50      154.52      2.44 o 
  -4  -6   7      476.68      510.79      5.84 o 
  -3  -6   7       33.29       37.34      0.77 o 
  -2  -6   7       29.48       25.42      0.64 o 
  -1  -6   7     1197.39     1193.77     12.41 o 
   0  -6   7     1207.18     1150.83     12.95 o 
   1  -6   7      117.08      115.30      1.38 o 
   2  -6   7       31.26       30.51      0.48 o 
   3  -6   7      236.82      244.52      2.55 o 
   4  -6   7       82.20       71.45      1.39 o 
   5  -6   7      299.83      294.13      3.82 o 
   6  -6   7       24.32       28.55      0.63 o 
   7  -6   7      237.71      241.48      3.04 o 
   8  -6   7       48.50       58.70      1.26 o 
   9  -6   7       18.32       18.79      0.79 o 
  10  -6   7       19.80       17.92      1.58 o 
 -10  -5   7        6.13        2.93      0.63 o 
  -9  -5   7        0.06       -0.47      0.47 o 
  -8  -5   7      124.94      129.37      4.27 o 
  -7  -5   7      109.82      104.12      1.85 o 
  -6  -5   7      923.57      893.25     14.51 o 
  -5  -5   7       35.64       37.85      0.81 o 
  -4  -5   7       45.62       40.69      0.81 o 
  -3  -5   7       21.85       25.34      0.64 o 
  -2  -5   7       29.25       24.98      0.61 o 
  -1  -5   7      228.28      229.20      2.83 o 
   0  -5   7      611.07      604.17      6.37 o 
   1  -5   7     3016.98     3109.77     29.31 o 
   2  -5   7      804.10      837.30      7.89 o 
   3  -5   7      173.66      173.45      1.84 o 
   4  -5   7      208.31      203.03      2.25 o 
   5  -5   7        0.28        0.50      0.15 o 
   6  -5   7       26.66       25.77      0.56 o 
   7  -5   7      209.96      213.63      3.26 o 
   8  -5   7        0.07        0.67      0.18 o 
   9  -5   7      107.68      113.43      3.36 o 
  10  -5   7       27.27       23.64      0.87 o 
 -11  -4   7        0.05       -0.55      0.63 o 
 -10  -4   7       14.23       12.02      1.42 o 
  -9  -4   7       14.22       13.05      1.34 o 
  -8  -4   7        0.35       -0.08      0.31 o 
  -7  -4   7       10.00       10.07      0.80 o 
  -6  -4   7      606.96      609.58      7.54 o 
  -5  -4   7      154.30      156.11      1.99 o 
  -4  -4   7      305.53      278.43      5.11 o 
  -3  -4   7      206.46      227.17      2.71 o 
  -2  -4   7     1782.25     1925.94     24.99 o 
  -1  -4   7        1.71        4.99      0.35 o 
   0  -4   7      489.43      477.97      4.54 o 
   1  -4   7     1160.72     1160.67      9.69 o 
   2  -4   7     3102.97     3214.64     31.88 o 
   3  -4   7       43.13       50.85      0.67 o 
   4  -4   7       10.99        7.91      0.47 o 
   5  -4   7       14.03       12.65      0.47 o 
   6  -4   7      614.96      612.57     10.91 o 
   7  -4   7       61.42       62.62      1.47 o 
   8  -4   7       86.71       94.22      2.24 o 
   9  -4   7       94.40       91.58      4.28 o 
  10  -4   7       42.63       34.66      1.36 o 
  -9  -3   7       78.08       71.04      2.37 o 
  -8  -3   7       27.60       22.78      0.90 o 
  -7  -3   7       17.12       13.30      0.84 o 
  -6  -3   7       11.75       11.82      0.65 o 
  -5  -3   7      131.86      126.64      1.67 o 
  -4  -3   7      377.91      355.60      4.12 o 
  -3  -3   7     1231.75     1211.98     13.42 o 
  -2  -3   7      119.93      137.91      1.49 o 
  -1  -3   7      134.73      165.16      1.97 o 
   0  -3   7      400.73      370.60      3.25 o 
   1  -3   7      693.50      718.19      5.75 o 
   2  -3   7       54.27       58.63      1.35 o 
   3  -3   7     1310.27     1284.82     12.21 o 
   4  -3   7       26.46       28.62      0.43 o 
   5  -3   7       41.84       40.17      2.25 o 
   6  -3   7       77.68       79.18      2.26 o 
   7  -3   7       15.11       10.39      1.11 o 
   8  -3   7      232.68      242.95      8.07 o 
   9  -3   7        1.35       -0.32      0.95 o 
  10  -3   7       57.11       58.38      3.16 o 
  11  -3   7        4.34        2.67      0.75 o 
 -11  -2   7      142.26      158.62      4.35 o 
 -10  -2   7       64.56       58.30      2.29 o 
  -9  -2   7        4.59       -0.41      0.41 o 
  -8  -2   7       39.54       33.90      0.99 o 
  -7  -2   7      151.70      129.59      1.75 o 
  -6  -2   7      152.93      147.87      1.79 o 
  -5  -2   7      256.80      241.37      2.68 o 
  -4  -2   7      228.98      238.17      2.63 o 
  -3  -2   7      586.30      596.87      6.22 o 
  -2  -2   7       95.02       75.65      0.96 o 
  -1  -2   7       12.67       11.92      0.35 o 
   0  -2   7     1759.61     1975.02     18.68 o 
   1  -2   7       48.80       37.07      0.43 o 
   2  -2   7     4288.74     4276.80     42.26 o 
   3  -2   7       17.69       12.40      0.42 o 
   4  -2   7       11.52        8.62      0.80 o 
   5  -2   7       21.69       15.32      1.15 o 
   6  -2   7        8.59        5.76      0.75 o 
   7  -2   7       67.41       63.88      2.07 o 
   8  -2   7      401.81      392.95     12.42 o 
   9  -2   7       77.96       68.98      3.40 o 
  10  -2   7       96.36      109.89      4.67 o 
  11  -2   7        1.14       -0.32      1.03 o 
 -11  -1   7      289.03      319.37      7.67 o 
 -10  -1   7       22.58       18.83      1.58 o 
  -9  -1   7       13.03        5.99      0.54 o 
  -8  -1   7        0.07       -0.27      0.27 o 
  -7  -1   7       28.43       28.27      0.78 o 
  -6  -1   7      122.31      122.92      1.55 o 
  -5  -1   7        0.76        0.69      0.21 o 
  -4  -1   7     1697.62     1666.13     18.47 o 
  -3  -1   7       67.48       69.99      1.01 o 
  -1  -1   7       23.74       14.76      0.36 o 
   0  -1   7       55.01       45.29      0.58 o 
   1  -1   7      617.00      687.30      5.72 o 
   2  -1   7      164.54      131.72      2.34 o 
   3  -1   7       94.36       78.86      2.23 o 
   4  -1   7      922.81      877.47     11.48 o 
   5  -1   7        4.60        2.95      0.44 o 
   6  -1   7        3.88        3.10      0.56 o 
   7  -1   7        1.32       -0.12      0.59 o 
   8  -1   7       59.21       64.48      3.09 o 
   9  -1   7       37.83       44.30      2.77 o 
  10  -1   7       40.02       31.96      2.61 o 
 -11   0   7        0.51        0.55      0.63 o 
 -10   0   7       61.06       60.84      2.29 o 
  -9   0   7      239.08      231.99      4.52 o 
  -8   0   7       27.98       24.62      0.97 o 
  -7   0   7      359.72      349.15      4.47 o 
  -6   0   7       84.40       84.64      2.67 o 
  -5   0   7      514.36      511.64      5.81 o 
  -4   0   7      339.02      332.08      3.83 o 
  -3   0   7        0.01        4.70      0.73 o 
  -2   0   7     1845.26     1869.27     18.18 o 
  -1   0   7      160.53      167.10      1.77 o 
   0   0   7      220.22      217.78      2.04 o 
   1   0   7     1038.94     1030.14      8.91 o 
   2   0   7     3697.68     4004.08     39.63 o 
   3   0   7     3365.18     3503.01     34.77 o 
   4   0   7      574.42      569.49      5.40 o 
   5   0   7      172.06      168.22      2.92 o 
   6   0   7      717.58      676.89     14.74 o 
   7   0   7      552.39      536.45     16.53 o 
   8   0   7       55.21       50.47      2.69 o 
   9   0   7       17.76       16.71      0.93 o 
  10   0   7       11.03       10.89      0.71 o 
 -11   1   7      139.68      157.91      4.27 o 
 -10   1   7      367.01      382.42      8.94 o 
  -9   1   7       53.16       46.71      1.59 o 
  -8   1   7       80.66       81.89      1.54 o 
  -7   1   7      126.82      120.33      2.01 o 
  -6   1   7     1937.44     1909.21     23.00 o 
  -5   1   7        0.12        1.28      0.19 o 
  -4   1   7        5.31       10.33      0.49 o 
  -3   1   7      275.31      236.81      2.60 o 
  -2   1   7      933.31      958.25      9.86 o 
  -1   1   7      432.11      493.17      5.17 o 
   0   1   7      344.54      333.57      3.38 o 
   1   1   7       54.77       56.44      0.61 o 
   2   1   7        0.58        0.79      0.11 o 
   3   1   7      892.17      974.32      9.68 o 
   4   1   7        1.66        3.00      0.53 o 
   5   1   7      134.34      122.65      1.36 o 
   6   1   7       15.17       10.96      0.53 o 
   7   1   7       44.00       42.44      0.94 o 
   8   1   7      161.63      160.65      4.00 o 
   9   1   7       16.50       18.03      0.76 o 
  10   1   7       34.88       34.99      1.60 o 
 -11   2   7       72.41       86.39      2.85 o 
 -10   2   7        0.76        0.71      0.55 o 
  -9   2   7       95.49       98.81      3.01 o 
  -8   2   7      230.05      235.12      3.50 o 
  -7   2   7      125.73      134.97      2.19 o 
  -6   2   7      100.27       92.92      1.48 o 
  -5   2   7        9.66        9.44      0.51 o 
  -3   2   7     1297.13     1275.80     14.09 o 
  -2   2   7       47.73       45.12      0.76 o 
  -1   2   7      907.86      880.47      9.17 o 
   0   2   7       33.15       34.36      0.54 o 
   1   2   7        7.75       10.21      0.29 o 
   2   2   7       75.70       64.29      0.82 o 
   3   2   7      123.23      109.62      1.42 o 
   4   2   7     1592.12     1608.16     15.26 o 
   5   2   7      781.98      774.94      8.44 o 
   6   2   7       22.61       21.94      0.61 o 
   7   2   7      163.52      160.65      2.31 o 
   8   2   7        6.02        6.08      0.54 o 
   9   2   7        4.99        3.42      0.58 o 
  10   2   7        5.41        4.33      0.69 o 
 -11   3   7       16.06       12.02      1.50 o 
 -10   3   7        2.12        0.55      0.55 o 
  -9   3   7      230.91      236.38      5.85 o 
  -8   3   7      181.15      166.15      4.09 o 
  -7   3   7       18.26       30.45      0.98 o 
  -6   3   7       34.09       42.08      1.05 o 
  -5   3   7       51.07       41.95      0.80 o 
  -4   3   7        1.50        0.11      0.14 o 
  -3   3   7       18.60       16.51      0.52 o 
  -2   3   7      520.17      507.01      5.73 o 
  -1   3   7      493.29      494.25      5.22 o 
   0   3   7       35.73       37.08      0.63 o 
   1   3   7      298.78      276.95      3.03 o 
   2   3   7       67.49       66.83      0.69 o 
   3   3   7      326.05      343.74      3.77 o 
   4   3   7       45.40       47.74      0.72 o 
   5   3   7        3.23        2.68      0.33 o 
   6   3   7      342.49      342.62      5.06 o 
   7   3   7       29.91       33.19      0.81 o 
   8   3   7      262.24      275.47      6.50 o 
   9   3   7        5.98        2.63      0.34 o 
  10   3   7        7.30        7.87      0.77 o 
 -10   4   7        1.27        0.24      0.55 o 
  -9   4   7       11.41       12.18      1.34 o 
  -8   4   7       98.09       95.09      1.98 o 
  -7   4   7      298.39      293.96      4.26 o 
  -6   4   7        0.19        2.28      0.47 o 
  -5   4   7       83.33       88.68      1.94 o 
  -4   4   7       35.13       32.38      1.12 o 
  -3   4   7        7.33        2.31      0.19 o 
  -2   4   7       97.01      116.88      1.54 o 
  -1   4   7      357.92      368.68      4.07 o 
   0   4   7      717.33      729.34      8.18 o 
   1   4   7      417.88      388.92      4.20 o 
   2   4   7        8.59        9.76      0.68 o 
   3   4   7       23.15       24.01      0.60 o 
   4   4   7        0.84       -0.15      0.15 o 
   5   4   7       56.93       56.54      0.93 o 
   6   4   7      490.23      488.06      6.55 o 
   7   4   7       12.46       10.16      0.74 o 
   8   4   7       65.54       77.36      1.91 o 
   9   4   7        1.14        1.27      0.28 o 
 -10   5   7        5.65        2.77      0.63 o 
  -9   5   7        9.19        9.81      1.34 o 
  -8   5   7       98.93      100.74      2.81 o 
  -7   5   7       33.79       30.29      1.12 o 
  -6   5   7        8.82        0.67      0.34 o 
  -5   5   7      123.58       71.87      1.42 o 
  -4   5   7        2.06        1.34      0.25 o 
  -3   5   7       50.38       36.97      1.22 o 
  -2   5   7      193.57      182.17      2.27 o 
  -1   5   7     1376.74     1320.06     13.77 o 
   0   5   7     1003.73      960.96     12.47 o 
   1   5   7       22.60       22.14      0.66 o 
   2   5   7      242.14      225.21      2.41 o 
   3   5   7        0.29        0.29      0.13 o 
   4   5   7       83.65       70.05      1.16 o 
   5   5   7        4.24        3.42      0.35 o 
   6   5   7        2.66        1.83      0.36 o 
   7   5   7      146.87      164.50      3.57 o 
   8   5   7       22.01       22.86      0.88 o 
   9   5   7        0.37        1.69      0.33 o 
 -10   6   7       22.96       25.87      1.74 o 
  -9   6   7       38.00       52.13      2.14 o 
  -8   6   7       29.03       31.81      1.66 o 
  -7   6   7        3.23        0.24      0.34 o 
  -6   6   7      611.52      566.51      8.92 o 
  -5   6   7        0.04        0.59      0.34 o 
  -4   6   7      136.81      138.34      2.57 o 
  -3   6   7       31.34       34.21      1.03 o 
  -2   6   7        8.75        5.04      1.19 o 
  -1   6   7        1.07        0.55      0.23 o 
   0   6   7     1287.85     1292.70     13.58 o 
   1   6   7        5.89        3.06      0.42 o 
   2   6   7      107.18      104.86      1.28 o 
   3   6   7       85.33       72.56      1.24 o 
   4   6   7       27.04       24.18      0.72 o 
   5   6   7        0.05       -0.10      0.24 o 
   6   6   7       14.44       11.17      0.67 o 
   7   6   7       46.45       52.35      1.11 o 
   8   6   7      172.54      190.48      2.99 o 
  -9   7   7        3.96        3.09      0.63 o 
  -8   7   7        5.03        2.93      0.55 o 
  -7   7   7       54.67       53.59      1.45 o 
  -6   7   7       24.04       25.47      1.12 o 
  -5   7   7        1.73        9.40      1.82 o 
  -4   7   7       76.31       87.79      1.87 o 
  -3   7   7      208.32      189.75      3.30 o 
  -2   7   7        0.13       -0.55      0.55 o 
  -1   7   7       58.91       44.92      0.91 o 
   0   7   7      283.52      282.07      3.45 o 
   1   7   7       72.60       72.81      1.17 o 
   2   7   7       45.08       45.84      0.79 o 
   3   7   7      266.56      261.84      3.43 o 
   4   7   7        0.70        0.72      0.26 o 
   5   7   7       45.23       40.73      0.94 o 
   6   7   7        1.93        0.44      0.35 o 
   7   7   7        7.95        4.49      0.41 o 
  -9   8   7        8.92       18.99      1.58 o 
  -8   8   7        0.03       -0.16      0.55 o 
  -7   8   7        6.55        2.47      0.39 o 
  -6   8   7        2.88        0.95      0.39 o 
  -5   8   7       29.88       31.21      1.20 o 
  -4   8   7       57.78       56.28      1.48 o 
  -3   8   7        1.19       -0.40      0.40 o 
  -2   8   7       37.96       45.71      1.11 o 
  -1   8   7        2.76        0.87      0.40 o 
   0   8   7      306.70      314.28      3.83 o 
   1   8   7       50.61       49.77      0.97 o 
   2   8   7       56.52       56.60      1.28 o 
   3   8   7        2.09        1.80      0.33 o 
   4   8   7        8.09        3.50      0.47 o 
   5   8   7       31.44       30.02      1.01 o 
   6   8   7       24.48       23.47      0.95 o 
   7   8   7        7.51        5.24      0.82 o 
  -8   9   7        8.79       10.05      1.42 o 
  -7   9   7       66.28       87.58      2.93 o 
  -6   9   7        3.71        2.93      0.45 o 
  -5   9   7        4.20        2.19      0.42 o 
  -4   9   7       20.95       19.61      1.06 o 
  -3   9   7       53.16       56.31      1.51 o 
  -2   9   7        0.11        0.10      0.31 o 
  -1   9   7       54.28       59.50      1.20 o 
   0   9   7       20.34       22.07      0.79 o 
   1   9   7        0.35        0.36      0.28 o 
   2   9   7      128.50      129.39      2.53 o 
   3   9   7       26.73       27.99      1.18 o 
   4   9   7       29.34       27.52      1.03 o 
   5   9   7        5.58        8.90      1.02 o 
   6   9   7        0.01        0.20      0.38 o 
  -7  10   7       20.38       31.72      1.82 o 
  -6  10   7        5.39        2.95      0.47 o 
  -5  10   7       17.07       12.52      2.02 o 
  -4  10   7      105.50      120.84      2.57 o 
  -3  10   7       39.19       48.07      1.48 o 
  -2  10   7       18.70       21.72      1.15 o 
  -1  10   7        1.28        0.14      0.38 o 
   0  10   7        1.61        0.27      0.31 o 
   1  10   7        4.31        1.80      0.51 o 
   2  10   7       97.42      102.63      2.18 o 
   3  10   7        0.69        0.49      0.42 o 
   4  10   7       25.23       29.95      1.25 o 
  -5  11   7       45.94       67.62      1.85 o 
  -4  11   7       41.84       49.07      1.59 o 
  -3  11   7        2.00        0.80      0.67 o 
  -2  11   7       82.59       90.37      2.07 o 
  -1  11   7        0.33       -0.31      0.38 o 
   0  11   7       92.28      106.01      2.66 o 
   1  11   7        1.45        0.48      0.45 o 
   2  11   7        0.08       -0.42      0.42 o 
   3  11   7        0.00       -0.42      0.42 o 
  -2  12   7       18.17       18.82      1.25 o 
  -1  12   7        7.26        3.96      0.79 o 
   0  12   7       26.63       32.74      1.98 o 
  -2 -14   8        6.00        3.19      0.67 o 
  -1 -14   8       21.33       16.51      1.23 o 
   0 -14   8       19.39       18.12      1.66 o 
   1 -14   8       23.68       21.91      1.66 o 
   2 -14   8       72.03       77.05      2.69 o 
   3 -14   8        6.09        4.11      0.71 o 
  -4 -13   8       31.10       40.11      1.74 o 
  -3 -13   8       11.32        6.17      0.79 o 
  -2 -13   8       11.58        5.14      0.50 o 
  -1 -13   8        6.13        1.03      0.63 o 
   0 -13   8        5.35        1.73      0.83 o 
   1 -13   8       34.14       30.46      1.74 o 
   2 -13   8       12.78       16.85      1.50 o 
   3 -13   8       57.39       52.61      2.14 o 
   4 -13   8      126.95      137.97      3.80 o 
   5 -13   8        3.49        1.90      0.55 o 
  -5 -12   8       25.28        8.54      0.95 o 
  -4 -12   8      205.46      200.58      3.72 o 
  -3 -12   8       76.23       78.38      1.96 o 
  -2 -12   8       24.58       24.93      2.06 o 
  -1 -12   8       12.76        6.33      0.71 o 
   0 -12   8        4.84        2.66      1.27 o 
   1 -12   8       57.36       46.28      1.90 o 
   2 -12   8       42.00       37.02      1.74 o 
   3 -12   8      115.61      115.27      3.32 o 
   4 -12   8       14.50       17.79      1.23 o 
   5 -12   8       10.11        2.50      0.48 o 
   6 -12   8        7.63        5.38      0.95 o 
  -7 -11   8        3.90        1.50      0.71 o 
  -6 -11   8       21.50       28.56      1.29 o 
  -5 -11   8        0.03        0.71      0.63 o 
  -4 -11   8      222.19      229.14      4.08 o 
  -3 -11   8      455.53      477.72      7.72 o 
  -2 -11   8        3.91        4.43      0.71 o 
  -1 -11   8       21.12       22.69      3.05 o 
   0 -11   8        4.68        2.16      0.39 o 
   1 -11   8       20.07       17.00      0.84 o 
   2 -11   8       14.29       15.08      1.08 o 
   3 -11   8        3.20        0.91      0.41 o 
   4 -11   8        0.57        0.10      0.41 o 
   5 -11   8       65.91       61.44      1.69 o 
   6 -11   8       11.24        6.82      1.11 o 
   7 -11   8       15.83       14.74      1.50 o 
  -7 -10   8        7.29        5.98      2.06 o 
  -6 -10   8        3.84        2.47      0.45 o 
  -5 -10   8        5.80        3.33      0.46 o 
  -4 -10   8       88.01       95.06      2.88 o 
  -3 -10   8        0.41        0.87      0.55 o 
  -2 -10   8      469.75      457.63     11.47 o 
  -1 -10   8      667.93      695.18     10.82 o 
   0 -10   8      105.51      106.59      1.88 o 
   1 -10   8        0.67       -0.40      0.40 o 
   2 -10   8       61.75       66.37      1.29 o 
   3 -10   8        1.21        0.55      0.35 o 
   4 -10   8       48.63       48.72      1.23 o 
   5 -10   8       86.35       80.30      1.67 o 
   6 -10   8        2.44        0.25      0.31 o 
   7 -10   8        5.94        3.98      0.39 o 
   8 -10   8       23.81       29.26      1.01 o 
  -8  -9   8        6.25        4.90      0.71 o 
  -7  -9   8       10.33        5.86      0.83 o 
  -6  -9   8        0.89       -0.55      0.55 o 
  -5  -9   8       11.80        6.35      1.46 o 
  -4  -9   8       78.87       88.01      1.96 o 
  -3  -9   8        9.17        4.75      0.63 o 
  -2  -9   8      414.46      421.50      6.74 o 
  -1  -9   8      253.40      263.88      3.87 o 
   0  -9   8      411.46      429.85      5.45 o 
   1  -9   8        1.64       -0.02      0.23 o 
   2  -9   8       14.63       10.19      0.55 o 
   3  -9   8        0.64       -0.29      0.29 o 
   4  -9   8       81.01       82.61      1.62 o 
   5  -9   8       35.46       32.18      1.00 o 
   6  -9   8       90.99       89.45      1.73 o 
   7  -9   8       37.13       30.07      0.95 o 
   8  -9   8       16.61       15.06      1.24 o 
   9  -9   8        0.58        0.31      0.30 o 
  -9  -8   8       49.20       54.82      2.37 o 
  -8  -8   8       16.90       13.45      1.58 o 
  -7  -8   8       35.08       35.48      1.29 o 
  -6  -8   8        1.71       -0.39      0.39 o 
  -5  -8   8       45.89       40.32      1.29 o 
  -4  -8   8       14.60       14.37      0.95 o 
  -3  -8   8      139.53      134.22      2.52 o 
  -2  -8   8        4.56        2.85      0.30 o 
  -1  -8   8      255.30      244.86      2.96 o 
   0  -8   8     2555.50     2540.47     28.54 o 
   1  -8   8      519.47      533.55      6.10 o 
   2  -8   8      557.85      559.53      6.39 o 
   3  -8   8       83.42       78.99      1.76 o 
   4  -8   8      127.22      129.16      2.01 o 
   5  -8   8       27.36       25.82      0.82 o 
   6  -8   8       58.37       58.63      1.23 o 
   7  -8   8        1.67        0.80      0.29 o 
   8  -8   8       25.46       30.27      0.92 o 
   9  -8   8        0.89       -0.16      0.45 o 
  -9  -7   8       18.53       14.56      1.58 o 
  -8  -7   8        5.39        2.27      0.42 o 
  -7  -7   8        0.26       -0.55      0.55 o 
  -6  -7   8       26.16       25.96      1.12 o 
  -5  -7   8       38.65       33.09      1.15 o 
  -4  -7   8        6.01        5.63      1.62 o 
  -3  -7   8      152.77      154.86      2.40 o 
  -2  -7   8        0.03       -0.18      0.19 o 
  -1  -7   8      218.52      227.34      2.75 o 
   0  -7   8       93.52      106.96      1.45 o 
   1  -7   8      396.69      422.99      4.55 o 
   2  -7   8      152.34      145.11      2.16 o 
   3  -7   8      118.61      115.59      2.61 o 
   4  -7   8        0.41       -0.19      0.19 o 
   5  -7   8       51.89       54.42      1.08 o 
   6  -7   8       27.20       29.60      0.72 o 
   7  -7   8      239.71      242.50      3.44 o 
   8  -7   8       59.19       54.42      1.16 o 
   9  -7   8       46.46       41.94      1.90 o 
 -10  -6   8        0.87       -0.63      0.63 o 
  -9  -6   8      101.11      102.84      3.16 o 
  -8  -6   8        2.79        1.34      0.39 o 
  -7  -6   8      328.55      328.96     11.04 o 
  -6  -6   8       71.76       64.79      1.57 o 
  -5  -6   8       12.53       11.75      0.90 o 
  -4  -6   8      108.30       99.68      1.90 o 
  -3  -6   8       27.83       27.89      0.70 o 
  -2  -6   8      181.09      187.61      2.89 o 
  -1  -6   8      552.58      524.17      7.19 o 
   0  -6   8        3.36        5.75      0.52 o 
   1  -6   8     2501.69     2442.38     25.72 o 
   2  -6   8      657.00      597.72      5.42 o 
   3  -6   8       35.89       33.95      0.67 o 
   4  -6   8     2073.85     2152.45     24.00 o 
   5  -6   8       65.52       69.54      1.16 o 
   6  -6   8       98.76       94.65      1.76 o 
   7  -6   8      181.15      192.43      2.72 o 
   8  -6   8       12.36       14.20      0.79 o 
   9  -6   8        7.23        9.51      0.91 o 
  10  -6   8        0.38        0.27      0.36 o 
 -10  -5   8       35.18       26.42      1.74 o 
  -9  -5   8       72.50       70.01      2.45 o 
  -8  -5   8       39.78       41.10      1.34 o 
  -7  -5   8      563.88      570.45      8.98 o 
  -6  -5   8        2.17       -0.36      0.36 o 
  -5  -5   8      198.39      193.01      2.96 o 
  -4  -5   8       20.05       12.16      0.66 o 
  -3  -5   8        3.02        1.53      0.22 o 
  -2  -5   8        0.15        0.56      0.18 o 
  -1  -5   8       12.87       11.28      0.47 o 
   0  -5   8      260.66      236.18      2.61 o 
   1  -5   8      238.72      258.72      2.44 o 
   2  -5   8       45.97       38.23      0.94 o 
   3  -5   8      277.04      287.86      2.97 o 
   4  -5   8      582.79      572.96      6.04 o 
   5  -5   8        0.01       -0.47      0.47 o 
   6  -5   8        0.26        0.27      0.17 o 
   7  -5   8        3.09        2.14      0.32 o 
   8  -5   8       46.90       47.50      1.46 o 
   9  -5   8       88.17       97.68      2.99 o 
  10  -5   8        0.38       -0.01      0.34 o 
 -10  -4   8       51.50       51.90      2.22 o 
  -9  -4   8        0.04       -0.55      0.55 o 
  -8  -4   8       56.44       52.27      1.45 o 
  -7  -4   8       42.79       46.19      1.34 o 
  -6  -4   8      122.48      126.54      2.12 o 
  -5  -4   8      371.73      347.14      4.08 o 
  -4  -4   8        7.89        5.48      0.39 o 
  -3  -4   8      520.01      493.32      5.22 o 
  -2  -4   8       34.10       42.88      0.75 o 
  -1  -4   8        8.30       14.83      0.47 o 
   0  -4   8       25.16       19.42      0.53 o 
   1  -4   8      181.30      160.59      1.43 o 
   2  -4   8       18.95        8.31      0.37 o 
   3  -4   8      931.48      917.72      9.07 o 
   4  -4   8      290.23      297.34      3.19 o 
   5  -4   8      317.88      324.55      4.91 o 
   6  -4   8      533.58      516.56     10.87 o 
   7  -4   8      160.57      159.79      3.33 o 
   8  -4   8      122.12      123.89      4.59 o 
   9  -4   8        0.06       -0.08      0.87 o 
  10  -4   8       66.77       75.71      3.64 o 
 -11  -3   8       11.14       14.32      1.66 o 
 -10  -3   8       37.58       40.27      1.98 o 
  -9  -3   8        3.96       -0.40      0.55 o 
  -8  -3   8      281.53      281.15      4.70 o 
  -7  -3   8        1.75        0.12      0.31 o 
  -6  -3   8      236.72      249.33      3.67 o 
  -5  -3   8      102.88      100.67      1.34 o 
  -4  -3   8      380.09      360.31      3.87 o 
  -3  -3   8     1168.31     1194.67     11.52 o 
  -2  -3   8       23.09       19.60      0.54 o 
  -1  -3   8       47.54       45.26      1.00 o 
   0  -3   8      277.52      302.62      3.11 o 
   1  -3   8      423.10      426.02      3.57 o 
   2  -3   8       11.41        7.28      0.35 o 
   3  -3   8        7.95        8.41      0.36 o 
   4  -3   8      556.28      531.41      4.99 o 
   5  -3   8       40.32       38.55      0.76 o 
   6  -3   8       76.88       74.63      2.26 o 
   7  -3   8       67.23       50.42      1.87 o 
   8  -3   8       18.45       12.18      1.90 o 
   9  -3   8      106.73      112.97      4.51 o 
  10  -3   8       56.55       56.80      3.24 o 
 -11  -2   8       27.91       49.21      2.29 o 
 -10  -2   8       34.61       35.28      1.90 o 
  -9  -2   8      159.60      151.97      4.03 o 
  -8  -2   8      444.22      428.17      7.20 o 
  -7  -2   8      151.64      144.01      2.34 o 
  -6  -2   8       13.31        9.24      0.68 o 
  -5  -2   8       75.62       71.27      1.05 o 
  -4  -2   8     1021.52     1024.30     11.38 o 
  -3  -2   8      251.46      213.87      2.93 o 
  -2  -2   8       36.45       34.92      0.72 o 
  -1  -2   8      217.13      207.68      2.45 o 
   0  -2   8      289.65      344.26      3.71 o 
   1  -2   8      909.63     1008.15      8.03 o 
   2  -2   8       53.46       47.90      0.67 o 
   3  -2   8       76.74       59.35      1.29 o 
   4  -2   8      244.50      235.28      2.43 o 
   5  -2   8       54.90       52.91      1.92 o 
   6  -2   8      173.10      169.26      4.17 o 
   7  -2   8        0.02       -0.55      0.79 o 
   8  -2   8      273.99      266.13      8.78 o 
   9  -2   8      176.17      178.08      6.41 o 
  10  -2   8       18.18       15.66      2.22 o 
 -11  -1   8       17.47       14.16      1.58 o 
 -10  -1   8        5.22        3.09      0.63 o 
  -9  -1   8        1.43       -0.24      0.55 o 
  -8  -1   8        7.58        4.41      0.45 o 
  -7  -1   8      336.34      333.66      4.78 o 
  -6  -1   8       85.47       82.07      1.40 o 
  -5  -1   8      190.02      179.98      2.25 o 
  -4  -1   8     1573.84     1582.36     17.48 o 
  -3  -1   8      583.99      612.30      6.40 o 
  -2  -1   8     1547.48     1536.60     18.73 o 
  -1  -1   8      241.16      240.96      2.79 o 
   0  -1   8      524.90      505.79      4.80 o 
   1  -1   8       62.96       70.62      0.70 o 
   2  -1   8       75.51       96.60      1.11 o 
   3  -1   8      761.27      750.58      7.45 o 
   4  -1   8      155.48      152.47      1.62 o 
   5  -1   8      683.29      681.20     14.03 o 
   6  -1   8      367.45      357.24      8.08 o 
   7  -1   8       83.48       82.75      3.48 o 
   8  -1   8       67.51       75.55      3.48 o 
   9  -1   8       20.69       10.21      2.06 o 
  10  -1   8        2.25       -0.08      1.11 o 
 -11   0   8       16.90       14.95      1.58 o 
 -10   0   8       31.06       43.67      2.06 o 
  -9   0   8       51.71       47.23      2.06 o 
  -8   0   8      136.04      133.26      2.52 o 
  -7   0   8       42.14       35.78      1.03 o 
  -6   0   8      100.59       94.13      1.54 o 
  -5   0   8      347.21      342.84      4.01 o 
  -4   0   8       31.54       35.55      1.16 o 
  -3   0   8       65.08       60.64      0.88 o 
  -2   0   8     1413.40     1387.51     14.27 o 
  -1   0   8      273.00      281.48      3.24 o 
   0   0   8      117.96      130.29      1.43 o 
   1   0   8       67.50       68.92      0.71 o 
   2   0   8       48.35       62.74      0.79 o 
   3   0   8      141.98      140.26      1.53 o 
   4   0   8      130.25      131.83      1.70 o 
   5   0   8      296.52      286.65      3.79 o 
   6   0   8      182.85      183.91      3.28 o 
   7   0   8      112.65      113.10      4.48 o 
   8   0   8       63.61       60.71      1.58 o 
   9   0   8        0.01        0.39      0.24 o 
  10   0   8      186.38      194.31      7.14 o 
 -11   1   8       25.98       34.02      1.90 o 
 -10   1   8        0.57        1.34      0.63 o 
  -9   1   8      343.26      333.30      7.83 o 
  -8   1   8       11.95        8.60      0.98 o 
  -7   1   8      147.39      146.73      2.38 o 
  -6   1   8      540.27      546.19      7.56 o 
  -5   1   8        1.07        1.98      0.22 o 
  -4   1   8      122.38      134.54      1.75 o 
  -3   1   8      366.26      374.36      3.74 o 
  -2   1   8       81.69       74.96      1.08 o 
  -1   1   8       35.48       45.96      0.77 o 
   0   1   8      881.62      867.19     11.06 o 
   1   1   8       93.91       91.54      0.91 o 
   2   1   8        0.56        0.24      0.13 o 
   3   1   8        0.14        0.00      0.17 o 
   4   1   8       23.70       29.64      1.32 o 
   5   1   8       12.48        7.96      0.63 o 
   6   1   8      102.95       96.69      1.39 o 
   7   1   8       57.20       48.92      0.90 o 
   8   1   8      144.11      154.27      3.09 o 
   9   1   8       22.66       21.21      0.81 o 
  10   1   8      107.63      121.23      3.70 o 
 -11   2   8       20.37       23.73      1.74 o 
 -10   2   8       11.87       11.63      1.42 o 
  -9   2   8       88.47       90.19      2.85 o 
  -8   2   8       74.48       79.42      2.89 o 
  -7   2   8      366.73      336.58      4.84 o 
  -6   2   8      588.51      597.44      8.95 o 
  -5   2   8        2.81        3.11      0.27 o 
  -4   2   8      373.02      335.04      5.88 o 
  -3   2   8       20.52       16.96      0.54 o 
  -2   2   8      284.33      253.18      2.99 o 
  -1   2   8       62.84       56.47      0.89 o 
   0   2   8        0.20        0.03      0.20 o 
   1   2   8      183.37      183.01      1.86 o 
   2   2   8        3.44        1.84      0.15 o 
   3   2   8        2.64        0.81      0.18 o 
   4   2   8        5.88        3.95      0.35 o 
   5   2   8      180.39      181.47      2.24 o 
   6   2   8      363.84      350.01      5.67 o 
   7   2   8       47.45       51.07      1.27 o 
   8   2   8        6.47        7.20      0.73 o 
   9   2   8        6.80        6.13      0.66 o 
 -10   3   8       10.30        4.03      0.71 o 
  -9   3   8        0.03       -0.55      0.55 o 
  -8   3   8       77.74       75.08      1.73 o 
  -7   3   8     1146.60     1086.92     16.67 o 
  -6   3   8      106.70      101.74      2.04 o 
  -5   3   8      142.90      141.62      2.27 o 
  -4   3   8      112.68      112.83      3.68 o 
  -3   3   8        0.84        0.06      0.19 o 
  -2   3   8        0.61        0.66      0.18 o 
  -1   3   8      114.18      117.67      1.56 o 
   0   3   8      688.79      653.56      6.91 o 
   1   3   8        1.45        1.93      0.17 o 
   2   3   8       15.01       12.71      0.41 o 
   3   3   8        0.20        0.34      0.16 o 
   4   3   8        0.46       -0.16      0.16 o 
   5   3   8      226.79      221.04      2.69 o 
   6   3   8        2.21        2.04      0.27 o 
   7   3   8       27.06       28.47      1.30 o 
   8   3   8      275.09      278.56      3.88 o 
   9   3   8        1.61        2.06      0.42 o 
 -10   4   8        1.57        0.08      0.55 o 
  -9   4   8      100.29      107.83      3.24 o 
  -8   4   8       97.57      104.51      3.01 o 
  -7   4   8        2.35        0.02      0.36 o 
  -6   4   8      331.27      349.25      5.68 o 
  -5   4   8      434.94      368.74      5.93 o 
  -4   4   8       86.17       92.24      1.85 o 
  -3   4   8       91.25       84.39      1.26 o 
  -2   4   8       40.32       34.98      0.77 o 
  -1   4   8      267.14      240.48      3.05 o 
   0   4   8      129.10      124.55      1.56 o 
   1   4   8       19.01       22.27      0.77 o 
   2   4   8      301.20      297.07      3.08 o 
   3   4   8       35.44       30.32      0.78 o 
   4   4   8        3.31        1.37      0.29 o 
   5   4   8      146.53      136.30      1.91 o 
   6   4   8       39.19       34.44      0.83 o 
   7   4   8      288.55      280.05      3.64 o 
   8   4   8       50.05       49.47      1.10 o 
   9   4   8       27.33       32.37      1.23 o 
 -10   5   8       21.64       29.35      1.82 o 
  -9   5   8        9.57        9.26      1.34 o 
  -8   5   8       11.57       10.41      0.92 o 
  -7   5   8       70.32       63.55      1.94 o 
  -6   5   8      133.16      125.23      2.43 o 
  -5   5   8        0.02       -0.08      0.36 o 
  -4   5   8      106.19      104.99      2.07 o 
  -3   5   8       65.75       62.02      1.25 o 
  -2   5   8       37.26       30.70      0.80 o 
  -1   5   8      844.21      811.96     10.88 o 
   0   5   8      171.19      161.98      2.18 o 
   1   5   8      109.61       99.05      2.06 o 
   2   5   8      131.45      128.82      1.49 o 
   3   5   8       25.48       35.54      0.78 o 
   4   5   8       83.15       66.22      1.34 o 
   5   5   8        1.72        0.19      0.26 o 
   6   5   8       23.99       22.43      0.74 o 
   7   5   8      170.53      178.50      2.51 o 
   8   5   8       67.57       63.77      1.33 o 
  -9   6   8       35.25       43.67      1.98 o 
  -8   6   8        6.59        3.89      0.42 o 
  -7   6   8      122.23      125.25      3.40 o 
  -6   6   8       11.34       13.90      1.01 o 
  -5   6   8      299.53      283.86      4.75 o 
  -4   6   8     1039.30      962.95     14.82 o 
  -3   6   8       29.49       16.60      0.89 o 
  -2   6   8        0.22       -0.12      0.23 o 
  -1   6   8      107.20       98.27      1.44 o 
   0   6   8      292.30      296.04      3.33 o 
   1   6   8        3.94        3.87      0.69 o 
   2   6   8       25.69       29.97      0.64 o 
   3   6   8      124.13      122.23      1.70 o 
   4   6   8        1.79        0.78      0.25 o 
   5   6   8       47.93       42.58      1.50 o 
   6   6   8       10.51        6.37      0.75 o 
   7   6   8       20.52       14.49      0.77 o 
   8   6   8       32.57       30.50      1.05 o 
  -9   7   8        1.52        1.82      0.63 o 
  -8   7   8        3.72        0.95      0.55 o 
  -7   7   8       13.50        8.55      0.92 o 
  -6   7   8       11.63       10.64      0.98 o 
  -5   7   8      421.18      429.51      6.94 o 
  -4   7   8       13.52       14.84      0.95 o 
  -3   7   8        0.08        0.37      0.36 o 
  -2   7   8       69.52       66.26      1.36 o 
  -1   7   8       48.44       42.13      1.71 o 
   0   7   8      108.11      110.29      1.62 o 
   1   7   8       77.86       85.30      1.33 o 
   2   7   8      164.59      172.45      3.20 o 
   3   7   8      156.03      153.24      2.47 o 
   4   7   8       10.10       10.13      0.79 o 
   5   7   8      113.78      110.00      1.93 o 
   6   7   8        2.01        0.47      0.33 o 
   7   7   8        0.03       -0.37      0.37 o 
  -8   8   8        7.39        4.03      0.71 o 
  -7   8   8        2.37        0.63      0.39 o 
  -6   8   8       19.21       18.62      1.03 o 
  -5   8   8       26.61       27.52      1.15 o 
  -4   8   8       45.50       36.89      1.26 o 
  -3   8   8      169.46      179.86      3.24 o 
  -2   8   8       81.66       66.88      1.41 o 
  -1   8   8       74.59       73.42      1.34 o 
   0   8   8       35.74       36.50      0.94 o 
   1   8   8       58.45       63.36      1.13 o 
   2   8   8      129.68      132.26      2.03 o 
   3   8   8        1.85        0.36      0.33 o 
   4   8   8      124.72      132.22      2.27 o 
   5   8   8       49.71       51.53      1.63 o 
   6   8   8       25.05       29.42      1.02 o 
  -7   9   8        0.25       -0.32      0.55 o 
  -6   9   8        0.81       -0.36      0.36 o 
  -5   9   8        5.07        2.14      0.42 o 
  -4   9   8       78.23       89.06      2.04 o 
  -3   9   8       21.58       27.62      1.20 o 
  -2   9   8       80.30       82.30      1.87 o 
  -1   9   8        0.02       -0.20      0.34 o 
   0   9   8        6.88        9.13      0.88 o 
   1   9   8        6.56        1.66      0.55 o 
   2   9   8       55.50       56.94      1.95 o 
   3   9   8        1.26        1.14      0.72 o 
   4   9   8       48.93       45.68      1.42 o 
   5   9   8        0.01       -0.02      0.43 o 
  -6  10   8        0.45       -0.24      0.55 o 
  -5  10   8       18.48       14.51      1.14 o 
  -4  10   8       39.89       55.64      1.65 o 
  -3  10   8        0.39        0.51      0.42 o 
  -2  10   8       87.79       84.67      1.99 o 
  -1  10   8        0.05       -0.05      0.36 o 
   0  10   8        8.70        3.01      0.57 o 
   1  10   8      130.32      136.49      3.11 o 
   2  10   8        1.47        0.79      0.43 o 
   3  10   8       45.87       48.41      1.49 o 
  -4  11   8        0.11       -0.42      0.42 o 
  -3  11   8        0.77       -0.13      0.42 o 
  -2  11   8        6.80        4.68      0.49 o 
  -1  11   8        5.16        2.26      0.44 o 
   0  11   8      121.53      137.84      3.20 o 
   1  11   8       11.28        9.81      1.13 o 
  -1 -14   9       20.69       21.36      1.74 o 
   0 -14   9        9.68        4.75      0.71 o 
   1 -14   9       22.68       23.10      1.74 o 
   2 -14   9       10.04       11.71      1.50 o 
  -3 -13   9        2.08        0.60      0.55 o 
  -2 -13   9       24.42       14.15      1.23 o 
  -1 -13   9       20.11       16.14      1.17 o 
   0 -13   9       40.55       32.44      1.82 o 
   1 -13   9        1.07       -0.40      0.55 o 
   2 -13   9      160.02      160.52      4.35 o 
   3 -13   9      143.86      157.59      4.27 o 
   4 -13   9        3.67        4.75      0.63 o 
  -5 -12   9      105.22      121.25      2.63 o 
  -4 -12   9       14.12       13.15      1.20 o 
  -3 -12   9       16.70       11.89      1.15 o 
  -2 -12   9        5.07        2.21      0.47 o 
  -1 -12   9       42.20       37.50      1.34 o 
   0 -12   9       21.11       11.17      1.90 o 
   1 -12   9       16.52       15.03      1.42 o 
   2 -12   9      186.44      193.82      4.90 o 
   3 -12   9       30.82       32.20      1.74 o 
   4 -12   9      179.68      203.95      5.58 o 
   5 -12   9       12.01       16.36      1.21 o 
   6 -12   9       23.05       25.31      1.66 o 
  -6 -11   9        0.03       -0.47      0.63 o 
  -5 -11   9       19.41       17.84      1.17 o 
  -4 -11   9      191.74      208.50      3.78 o 
  -3 -11   9       55.12       63.65      1.73 o 
  -2 -11   9        4.99        3.34      0.45 o 
  -1 -11   9       58.13       60.58      1.59 o 
   0 -11   9       25.81       22.77      1.09 o 
   1 -11   9       37.71       34.18      1.66 o 
   2 -11   9        8.32        3.61      0.51 o 
   3 -11   9       78.13       79.10      2.01 o 
   4 -11   9      125.74      134.35      2.87 o 
   5 -11   9        0.11        0.65      0.42 o 
   6 -11   9      143.83      161.98      3.33 o 
   7 -11   9        2.48        0.90      0.83 o 
  -7 -10   9       20.74       21.60      1.20 o 
  -6 -10   9        0.05       -0.55      0.55 o 
  -5 -10   9        0.05       -0.55      0.55 o 
  -4 -10   9       24.39       19.30      1.15 o 
  -3 -10   9      119.21      124.09      2.49 o 
  -2 -10   9       59.13       58.77      1.57 o 
  -1 -10   9      199.60      204.10      3.55 o 
   0 -10   9        9.27        4.91      0.65 o 
   1 -10   9      107.79      104.10      2.14 o 
   2 -10   9        0.83       -0.35      0.35 o 
   3 -10   9      134.96      144.21      2.98 o 
   4 -10   9        7.95        5.06      0.80 o 
   5 -10   9       90.67       84.24      1.72 o 
   6 -10   9      134.33      160.36      4.94 o 
   7 -10   9        5.78        3.51      0.40 o 
   8 -10   9        2.97        2.63      0.35 o 
  -8  -9   9       63.54       67.17      2.61 o 
  -7  -9   9       14.81       10.67      1.06 o 
  -6  -9   9        7.74        4.08      0.45 o 
  -5  -9   9        4.29        0.87      0.39 o 
  -4  -9   9       49.76       51.94      1.45 o 
  -3  -9   9      361.06      368.01      6.05 o 
  -2  -9   9      191.64      197.10      3.44 o 
  -1  -9   9        0.53        1.49      0.39 o 
   0  -9   9       32.46       36.85      0.92 o 
   1  -9   9        3.89        0.87      0.30 o 
   2  -9   9       50.51       45.42      1.07 o 
   3  -9   9       33.90       42.55      1.15 o 
   4  -9   9       36.61       30.15      1.01 o 
   5  -9   9      119.04      120.69      2.16 o 
   6  -9   9       48.56       53.19      2.14 o 
   7  -9   9       13.44       12.11      1.19 o 
   8  -9   9       63.84       76.55      2.49 o 
  -8  -8   9       15.45        9.65      1.58 o 
  -6  -8   9       24.45       20.97      1.12 o 
  -5  -8   9       58.33       55.82      1.51 o 
  -4  -8   9        2.11        0.55      0.36 o 
  -3  -8   9       29.05       27.77      1.06 o 
  -2  -8   9       43.30       43.63      1.07 o 
  -1  -8   9       22.65       22.62      0.85 o 
   0  -8   9      425.37      433.78      8.79 o 
   1  -8   9      654.00      669.79      7.61 o 
   2  -8   9        0.43       -0.22      0.22 o 
   3  -8   9       27.38       26.82      0.98 o 
   4  -8   9       89.52       91.16      1.72 o 
   5  -8   9       68.50       66.17      1.35 o 
   6  -8   9       37.02       33.38      0.99 o 
   7  -8   9       86.16       90.07      2.77 o 
   8  -8   9       10.44       14.82      0.83 o 
   9  -8   9        0.51       -0.08      0.63 o 
  -9  -7   9        1.74        0.55      0.63 o 
  -8  -7   9        0.44        0.99      0.45 o 
  -7  -7   9      134.01      138.89      2.71 o 
  -6  -7   9        4.61        1.58      0.39 o 
  -5  -7   9      108.88      107.50      2.21 o 
  -4  -7   9       48.57       44.16      1.26 o 
  -3  -7   9      119.55      115.13      1.91 o 
  -2  -7   9      267.99      272.71      4.92 o 
  -1  -7   9      382.76      370.71      4.69 o 
   0  -7   9       21.00       21.61      0.79 o 
   1  -7   9      243.61      267.31      3.11 o 
   2  -7   9     2022.22     2034.87     22.91 o 
   3  -7   9      110.52      114.27      2.05 o 
   4  -7   9        8.83        7.08      0.59 o 
   5  -7   9        0.26       -0.07      0.31 o 
   6  -7   9       97.24      106.01      1.63 o 
   7  -7   9       73.36       75.74      2.27 o 
   8  -7   9        3.66        2.47      0.29 o 
   9  -7   9        5.38        2.95      0.45 o 
  -9  -6   9       43.94       40.11      2.06 o 
  -8  -6   9       12.01       12.46      1.23 o 
  -7  -6   9      259.31      261.96      6.88 o 
  -6  -6   9        0.36        0.12      0.39 o 
  -5  -6   9       48.15       45.03      1.31 o 
  -4  -6   9      114.77      105.97      2.07 o 
  -3  -6   9        0.49        0.27      0.25 o 
  -2  -6   9      297.25      292.38      3.22 o 
  -1  -6   9       29.20       33.02      1.40 o 
   0  -6   9      682.92      715.67      8.08 o 
   1  -6   9        1.13        1.88      0.25 o 
   2  -6   9     1410.06     1431.90     16.03 o 
   3  -6   9     3322.72     3499.48     36.68 o 
   4  -6   9        1.57        0.56      0.24 o 
   5  -6   9       83.78       81.02      1.34 o 
   6  -6   9       15.34       15.03      0.58 o 
   7  -6   9        7.74       10.62      0.60 o 
   8  -6   9        6.12        8.13      0.68 o 
   9  -6   9        0.85        0.36      0.34 o 
 -10  -5   9       67.13       62.18      2.53 o 
  -9  -5   9       25.24       18.67      1.66 o 
  -8  -5   9        0.03       -0.55      0.55 o 
  -7  -5   9       14.74        7.68      0.71 o 
  -6  -5   9       22.90       20.12      1.09 o 
  -5  -5   9      122.31      110.74      2.18 o 
  -3  -5   9       14.32        6.14      0.33 o 
  -2  -5   9        3.15        2.29      0.22 o 
  -1  -5   9       40.31       43.87      0.86 o 
   0  -5   9      143.13      131.47      1.67 o 
   1  -5   9        7.88        9.00      0.51 o 
   2  -5   9      207.66      210.63      2.23 o 
   3  -5   9       33.73       39.90      0.93 o 
   4  -5   9      790.91      780.93      8.22 o 
   5  -5   9       86.52       88.27      1.64 o 
   6  -5   9        0.57       -0.34      0.34 o 
   7  -5   9       20.26       22.88      0.73 o 
   8  -5   9        5.54        6.29      0.61 o 
   9  -5   9       10.87       10.62      0.69 o 
  10  -5   9        2.87        4.08      0.78 o 
 -10  -4   9       76.24       75.23      2.69 o 
  -9  -4   9      182.33      181.96      4.75 o 
  -8  -4   9       22.17       24.04      1.15 o 
  -7  -4   9      390.54      400.28      6.76 o 
  -6  -4   9       56.09       44.08      1.34 o 
  -5  -4   9       26.72       17.49      1.27 o 
  -4  -4   9      465.03      477.59      5.99 o 
  -3  -4   9        0.61       -0.34      0.34 o 
  -2  -4   9       13.46       13.54      0.53 o 
  -1  -4   9        0.26       -0.17      0.17 o 
   0  -4   9       32.33       30.83      0.60 o 
   1  -4   9      187.30      192.61      2.20 o 
   2  -4   9      257.70      253.51      2.64 o 
   3  -4   9      318.85      321.89      3.31 o 
   4  -4   9      742.01      771.89     10.58 o 
   5  -4   9      700.27      729.49     16.51 o 
   6  -4   9       95.58       84.65      3.44 o 
   7  -4   9      169.26      163.72      5.68 o 
   8  -4   9        8.75        5.78      1.03 o 
   9  -4   9       22.64       21.28      1.98 o 
  10  -4   9       18.96       21.04      2.14 o 
 -10  -3   9       31.70       32.99      1.90 o 
  -9  -3   9       58.45       63.45      2.37 o 
  -8  -3   9       10.17       15.11      1.06 o 
  -7  -3   9      154.25      143.47      2.74 o 
  -6  -3   9        6.69        2.54      0.42 o 
  -5  -3   9      681.27      684.14      9.35 o 
  -4  -3   9       22.56       19.35      0.69 o 
  -3  -3   9       87.68       81.73      1.31 o 
  -2  -3   9       57.36       39.74      0.73 o 
   0  -3   9       70.81       75.76      1.13 o 
   1  -3   9      522.36      521.61      4.36 o 
   2  -3   9       80.89       75.62      0.94 o 
   3  -3   9      286.81      274.68      2.84 o 
   4  -3   9       21.44       19.15      0.43 o 
   5  -3   9      104.64       97.94      1.47 o 
   6  -3   9      991.23     1046.78     33.29 o 
   7  -3   9       30.83       26.03      2.06 o 
   8  -3   9        3.10        1.34      0.95 o 
   9  -3   9       29.71       28.88      2.45 o 
  10  -3   9        1.82        1.11      1.03 o 
 -10  -2   9       37.95       41.85      2.06 o 
  -9  -2   9        8.35        4.98      0.71 o 
  -8  -2   9      141.73      147.68      2.77 o 
  -7  -2   9      423.27      419.16      6.74 o 
  -6  -2   9     1302.85     1275.63     19.44 o 
  -5  -2   9     1330.21     1312.97     29.12 o 
  -4  -2   9       43.85       52.72      1.12 o 
  -3  -2   9      362.10      346.90      4.01 o 
  -2  -2   9       51.93       38.25      0.75 o 
  -1  -2   9      139.05      142.44      1.94 o 
   0  -2   9       10.36        2.96      0.20 o 
   1  -2   9        7.15        7.85      0.26 o 
   2  -2   9      556.33      524.47      4.95 o 
   3  -2   9      185.14      192.98      2.05 o 
   4  -2   9       16.56       15.17      0.59 o 
   5  -2   9      650.23      649.18      7.78 o 
   6  -2   9        1.58        2.61      0.64 o 
   7  -2   9      265.32      274.59      8.94 o 
   8  -2   9       16.62       17.88      2.14 o 
   9  -2   9       55.59       52.77      3.01 o 
  10  -2   9        1.12        1.42      1.03 o 
 -10  -1   9       15.77       21.12      1.66 o 
  -9  -1   9       52.43       57.83      2.22 o 
  -8  -1   9       19.13       14.43      1.03 o 
  -7  -1   9        5.58        1.72      0.39 o 
  -6  -1   9      199.96      188.41      3.30 o 
  -5  -1   9     1639.80     1652.65     19.89 o 
  -4  -1   9        4.76        8.34      0.59 o 
  -3  -1   9     1392.16     1329.08     22.13 o 
  -2  -1   9        0.29        0.76      0.27 o 
  -1  -1   9     1394.65     1407.31     17.02 o 
   0  -1   9      192.00      194.01      2.16 o 
   1  -1   9      103.37      100.97      0.96 o 
   2  -1   9        0.05        1.08      0.18 o 
   3  -1   9      526.16      526.24      5.26 o 
   4  -1   9      319.70      327.12      3.33 o 
   5  -1   9      244.68      245.77      3.85 o 
   6  -1   9        2.93        1.82      0.47 o 
   7  -1   9      266.65      292.92      9.22 o 
   8  -1   9      460.83      472.37     14.87 o 
   9  -1   9        8.39        4.90      1.34 o 
  10  -1   9       33.71       32.51      2.69 o 
 -10   0   9        1.95        2.45      0.63 o 
  -9   0   9       61.04       66.37      2.45 o 
  -8   0   9        3.12        0.67      0.39 o 
  -7   0   9      111.42      110.06      2.21 o 
  -6   0   9       73.41       65.47      1.57 o 
  -5   0   9      737.99      743.12     10.11 o 
  -4   0   9      570.23      548.28      6.23 o 
  -3   0   9     1087.64     1098.69     12.18 o 
  -2   0   9     1126.69     1102.21     11.37 o 
  -1   0   9      636.99      591.83      9.72 o 
   0   0   9        2.24        0.57      0.16 o 
   1   0   9      102.75       98.91      0.95 o 
   2   0   9       60.63       62.29      0.82 o 
   3   0   9        2.32        2.44      0.29 o 
   4   0   9       16.12       13.07      0.42 o 
   5   0   9       12.12       10.82      0.65 o 
   6   0   9      133.33      140.20      2.16 o 
   7   0   9       38.92       40.18      1.55 o 
   8   0   9       76.46       76.25      2.15 o 
   9   0   9      132.95      124.67      4.83 o 
 -10   1   9       16.37       16.61      1.58 o 
  -9   1   9        0.23        0.08      0.55 o 
  -8   1   9       94.74       98.96      2.07 o 
  -7   1   9      189.83      178.17      3.19 o 
  -6   1   9        4.23        8.73      0.92 o 
  -5   1   9        0.10        0.65      0.30 o 
  -4   1   9        1.62        2.04      0.24 o 
  -3   1   9        1.53        1.27      0.23 o 
  -2   1   9       90.55       83.51      1.21 o 
  -1   1   9      284.28      267.51      3.42 o 
   0   1   9      716.97      731.76      8.22 o 
   1   1   9      154.74      136.19      1.59 o 
   2   1   9       20.71       18.53      0.48 o 
   3   1   9        2.68        2.42      0.17 o 
   4   1   9        2.26        0.89      0.15 o 
   5   1   9        1.38        0.42      0.26 o 
   6   1   9       55.87       56.72      0.97 o 
   7   1   9        1.83        1.55      0.22 o 
   8   1   9       20.92       23.03      0.86 o 
   9   1   9        6.16        6.89      0.67 o 
 -10   2   9        0.28       -0.55      0.55 o 
  -9   2   9       12.41        8.39      1.34 o 
  -8   2   9       74.32       74.47      1.73 o 
  -7   2   9       10.15        3.25      0.45 o 
  -6   2   9        7.35        2.42      0.39 o 
  -5   2   9       12.77       14.78      0.87 o 
  -4   2   9      398.49      375.77      9.10 o 
  -3   2   9     1079.97     1063.85     11.01 o 
  -2   2   9     1367.22     1291.00     18.94 o 
  -1   2   9       15.73       28.23      0.70 o 
   0   2   9      756.75      680.55      7.66 o 
   1   2   9       33.69       37.24      1.15 o 
   2   2   9      115.57      108.90      1.47 o 
   3   2   9      243.95      227.39      2.42 o 
   4   2   9        2.45        1.23      0.20 o 
   5   2   9       47.45       46.67      0.87 o 
   6   2   9        5.18        4.11      0.37 o 
   7   2   9      128.78      135.48      2.60 o 
   8   2   9       16.12       19.19      1.43 o 
   9   2   9        0.25        0.75      0.37 o 
 -10   3   9       24.26       23.10      1.74 o 
  -9   3   9       27.36       29.03      1.74 o 
  -8   3   9       84.35       90.44      1.99 o 
  -7   3   9       63.20       55.08      1.48 o 
  -6   3   9       92.69       97.10      2.04 o 
  -5   3   9      334.30      309.06      5.06 o 
  -4   3   9       34.95       40.55      1.15 o 
  -3   3   9        0.67        0.03      0.21 o 
  -2   3   9      457.92      440.87      5.08 o 
  -1   3   9        0.81        0.95      0.87 o 
   0   3   9       11.24       11.77      0.54 o 
   1   3   9      101.36       92.43      1.22 o 
   2   3   9      479.48      497.27      5.72 o 
   3   3   9       45.36       44.08      0.94 o 
   4   3   9        0.13       -0.18      0.22 o 
   5   3   9       37.00       32.32      0.77 o 
   6   3   9        5.51        1.30      0.26 o 
   7   3   9        1.39        2.02      0.73 o 
   8   3   9        0.20        1.21      0.49 o 
   9   3   9        2.05        1.94      0.41 o 
 -10   4   9        3.21        2.14      0.63 o 
  -9   4   9       89.72      105.38      3.24 o 
  -8   4   9        0.05        0.13      0.36 o 
  -7   4   9      151.15      145.20      2.74 o 
  -6   4   9       19.93       27.29      1.12 o 
  -5   4   9      578.40      506.32      8.03 o 
  -4   4   9       20.63       26.17      0.98 o 
  -3   4   9        9.18        8.71      0.67 o 
  -2   4   9       16.86       19.10      0.69 o 
  -1   4   9     2276.95     2181.21     26.03 o 
   0   4   9       26.48       37.88      1.41 o 
   1   4   9      157.72      158.79      2.50 o 
   2   4   9      686.07      647.28      7.05 o 
   3   4   9       71.11       61.61      1.38 o 
   4   4   9       50.99       37.70      1.01 o 
   5   4   9        0.00       -0.28      0.28 o 
   6   4   9        0.10       -0.59      0.59 o 
   7   4   9        7.57        9.74      0.80 o 
   8   4   9       19.23       23.83      0.85 o 
  -9   5   9        0.42        0.79      0.55 o 
  -8   5   9       14.01       13.30      0.98 o 
  -7   5   9       13.06       10.30      0.92 o 
  -6   5   9        8.41        4.51      0.45 o 
  -5   5   9      474.88      429.09      6.91 o 
  -4   5   9      204.07      209.74      3.66 o 
  -3   5   9       28.67       29.15      1.03 o 
  -2   5   9        0.09       -0.23      0.23 o 
  -1   5   9       79.76       75.89      1.22 o 
   0   5   9        3.56        3.02      0.40 o 
   1   5   9       19.88       21.54      0.73 o 
   2   5   9      124.35      122.78      1.70 o 
   3   5   9        1.07        0.98      0.39 o 
   4   5   9       43.75       43.33      1.31 o 
   5   5   9       21.89       14.10      0.72 o 
   6   5   9       21.93       21.67      0.76 o 
   7   5   9        0.82        0.74      0.30 o 
   8   5   9        0.48       -0.07      0.82 o 
  -9   6   9        0.02        0.32      0.55 o 
  -8   6   9        8.71       10.78      0.98 o 
  -7   6   9        1.89        0.12      0.34 o 
  -6   6   9       77.53       75.47      1.79 o 
  -5   6   9      296.08      295.86      4.98 o 
  -4   6   9        9.62       10.64      0.95 o 
  -3   6   9      528.09      498.75      7.92 o 
  -2   6   9       72.06       70.80      1.59 o 
  -1   6   9       44.19       42.10      0.91 o 
   0   6   9        6.63        4.23      0.33 o 
   1   6   9        3.48       15.82      1.07 o 
   2   6   9        0.05       -0.45      0.49 o 
   3   6   9        8.69        8.94      0.73 o 
   4   6   9        2.44        2.11      0.30 o 
   5   6   9        8.31        4.83      0.72 o 
   6   6   9        5.61        3.09      0.32 o 
   7   6   9       18.90       18.18      0.95 o 
  -8   7   9        2.46        1.50      0.63 o 
  -7   7   9        6.73        3.67      0.45 o 
  -6   7   9       86.11       88.90      1.99 o 
  -5   7   9        2.82        1.19      0.39 o 
  -4   7   9       58.07       64.13      1.62 o 
  -3   7   9      236.53      233.71      4.03 o 
  -2   7   9       21.74       22.97      0.91 o 
  -1   7   9        6.69        2.66      0.34 o 
   0   7   9       41.72       41.51      0.94 o 
   1   7   9       30.62       32.51      1.71 o 
   2   7   9      169.59      179.34      2.85 o 
   3   7   9       13.35       13.31      0.88 o 
   4   7   9       79.14       92.83      1.78 o 
   5   7   9        0.00        0.66      0.59 o 
   6   7   9        0.42       -0.02      0.36 o 
  -7   8   9        0.24       -0.39      0.39 o 
  -6   8   9        1.64        0.79      0.39 o 
  -5   8   9       11.32        3.64      0.45 o 
  -4   8   9       76.41       73.73      1.82 o 
  -3   8   9        1.11        0.93      0.37 o 
  -2   8   9      144.69      140.05      3.31 o 
  -1   8   9      312.48      296.50      4.03 o 
   0   8   9        2.42        1.54      0.34 o 
   1   8   9        2.52        1.92      0.48 o 
   2   8   9       18.63       22.30      1.68 o 
   3   8   9        9.01       13.66      1.01 o 
   4   8   9        6.28        9.85      0.86 o 
   5   8   9        7.15        6.40      1.12 o 
  -6   9   9        3.25        0.40      0.42 o 
  -5   9   9       67.59       73.79      2.65 o 
  -4   9   9       24.32       31.87      1.34 o 
  -3   9   9      148.48      168.42      3.16 o 
  -2   9   9       69.62       83.89      1.96 o 
  -1   9   9        0.21        0.92      0.36 o 
   0   9   9       13.37       11.12      1.18 o 
   1   9   9        0.21       -0.32      0.42 o 
   2   9   9        1.40        1.06      0.44 o 
   3   9   9       54.53       58.46      2.12 o 
   4   9   9        5.47       10.38      1.57 o 
  -4  10   9        6.25        9.13      1.06 o 
  -3  10   9       31.71       21.60      1.26 o 
  -2  10   9        0.04       -0.28      0.38 o 
  -1  10   9       27.47       27.85      1.90 o 
   0  10   9       85.05       89.37      2.38 o 
   1  10   9        0.34        0.01      0.61 o 
   2  10   9        0.13       -0.43      0.43 o 
  -3 -13  10        0.97       -0.33      0.47 o 
  -2 -13  10        6.46        1.50      0.50 o 
  -1 -13  10       33.41       31.57      1.98 o 
   0 -13  10       15.79       12.66      1.58 o 
   1 -13  10        9.44        3.09      0.63 o 
   2 -13  10       26.35       19.70      1.58 o 
   3 -13  10        0.01       -0.24      0.55 o 
   4 -13  10        9.20        9.41      1.50 o 
  -4 -12  10      154.23      160.47      3.16 o 
  -3 -12  10       38.48       46.63      1.56 o 
  -2 -12  10      176.22      193.11      3.58 o 
  -1 -12  10       51.74       52.57      1.54 o 
   0 -12  10        0.61       -0.55      0.55 o 
   1 -12  10        2.14        1.03      0.55 o 
   3 -12  10        8.95        5.46      0.71 o 
   4 -12  10       31.02       30.21      2.53 o 
   5 -12  10        1.47        1.06      0.47 o 
  -6 -11  10        8.40        4.46      0.53 o 
  -5 -11  10       10.79        7.22      1.62 o 
  -4 -11  10       49.64       52.66      1.62 o 
  -3 -11  10       17.58       21.71      1.20 o 
  -2 -11  10      421.45      440.19      7.16 o 
  -1 -11  10        0.02        0.36      0.39 o 
   0 -11  10        0.19       -0.55      0.55 o 
   1 -11  10       42.83       33.23      1.74 o 
   2 -11  10        0.48       -0.20      0.41 o 
   3 -11  10       30.29       27.71      1.27 o 
   4 -11  10        4.19        3.53      0.51 o 
   5 -11  10      217.87      239.22      4.62 o 
   6 -11  10        9.39        6.12      1.66 o 
  -7 -10  10        5.04        3.87      0.50 o 
  -6 -10  10       40.64       44.21      1.51 o 
  -5 -10  10        8.33        4.98      0.75 o 
  -4 -10  10        7.44        3.76      0.50 o 
  -3 -10  10       12.23       14.30      1.06 o 
  -2 -10  10       91.27       89.06      1.99 o 
  -1 -10  10        4.32        9.26      0.95 o 
   0 -10  10      109.13      109.70      3.12 o 
   1 -10  10       43.29       35.16      1.39 o 
   2 -10  10       57.17       40.19      1.40 o 
   3 -10  10        0.00       -0.39      0.39 o 
   4 -10  10      147.18      156.14      3.19 o 
   5 -10  10      152.63      168.61      2.92 o 
   6 -10  10        3.79        9.09      1.08 o 
   7 -10  10       50.45       57.58      1.96 o 
  -7  -9  10        8.47        5.92      2.10 o 
  -6  -9  10       55.67       51.07      1.57 o 
  -5  -9  10       13.81        9.83      1.01 o 
  -4  -9  10      152.98      153.80      2.91 o 
  -3  -9  10      184.72      180.87      3.27 o 
  -2  -9  10        0.50       -0.32      0.36 o 
  -1  -9  10       89.48       90.80      1.68 o 
   0  -9  10      669.41      656.37      8.19 o 
   1  -9  10       11.77        6.31      0.74 o 
   2  -9  10      109.59       97.56      1.71 o 
   3  -9  10       62.76       58.52      1.39 o 
   4  -9  10      177.29      167.84      2.86 o 
   5  -9  10        0.05        0.37      0.35 o 
   6  -9  10      108.36      126.47      2.40 o 
   7  -9  10       85.78      106.14      3.12 o 
   8  -9  10       35.68       43.65      1.85 o 
  -8  -8  10       71.29       75.55      2.85 o 
  -7  -8  10       74.57       88.90      2.07 o 
  -6  -8  10        2.04        0.67      0.45 o 
  -5  -8  10      102.60       92.62      2.04 o 
  -4  -8  10       47.03       48.50      1.40 o 
  -3  -8  10       10.26        7.92      0.90 o 
  -2  -8  10        5.96        2.93      0.36 o 
  -1  -8  10       25.46       26.97      0.90 o 
   0  -8  10      142.96      134.81      2.95 o 
   1  -8  10       25.19       21.46      0.87 o 
   2  -8  10        6.93        4.05      0.39 o 
   3  -8  10       11.91        6.05      0.54 o 
   4  -8  10      202.68      197.15      3.69 o 
   5  -8  10       29.92       29.34      0.96 o 
   6  -8  10      320.51      340.95      8.53 o 
   7  -8  10        9.61       16.59      0.91 o 
   8  -8  10      129.11      156.14      4.56 o 
  -9  -7  10       19.45       16.61      1.74 o 
  -8  -7  10       39.28       40.37      1.48 o 
  -7  -7  10       17.39       19.32      1.62 o 
  -6  -7  10       78.23       77.83      1.87 o 
  -5  -7  10      511.51      514.66      8.43 o 
  -4  -7  10       10.00        9.73      0.90 o 
  -3  -7  10       26.74       27.18      1.06 o 
  -2  -7  10      100.57       95.22      1.67 o 
  -1  -7  10        0.40       -0.05      0.24 o 
   0  -7  10      119.11      128.66      2.17 o 
   1  -7  10      387.85      373.33      4.35 o 
   2  -7  10        5.29        4.85      0.90 o 
   3  -7  10       21.63       23.43      0.79 o 
   4  -7  10       45.96       46.81      0.91 o 
   5  -7  10       29.51       28.60      0.79 o 
   6  -7  10       10.19        8.21      0.70 o 
   7  -7  10       14.44       18.85      1.28 o 
   8  -7  10       97.16      112.51      6.68 o 
   9  -7  10       10.29       13.22      1.15 o 
  -9  -6  10       91.06       86.23      2.93 o 
  -8  -6  10       52.12       58.15      2.81 o 
  -7  -6  10        0.20       -0.42      0.42 o 
  -6  -6  10      181.73      175.31      3.19 o 
  -5  -6  10      121.37      123.71      2.41 o 
  -4  -6  10       26.76       26.66      1.06 o 
  -3  -6  10        0.23       -0.63      0.63 o 
  -2  -6  10       43.86       44.01      0.85 o 
  -1  -6  10       45.35       40.59      0.78 o 
   0  -6  10       15.56       19.43      0.58 o 
   1  -6  10      231.06      229.51      2.60 o 
   2  -6  10      572.82      588.08      7.84 o 
   3  -6  10        1.20        3.35      0.45 o 
   4  -6  10        0.53       -0.19      0.24 o 
   5  -6  10       18.59       19.17      0.68 o 
   6  -6  10        1.28        0.01      0.29 o 
   7  -6  10        7.45        6.62      0.55 o 
   8  -6  10        3.38        2.80      0.42 o 
   9  -6  10       46.54       46.79      3.09 o 
  -9  -5  10       99.74       97.94      3.16 o 
  -8  -5  10        9.41       12.88      1.12 o 
  -7  -5  10       26.60       15.68      1.78 o 
  -6  -5  10       50.01       40.39      1.37 o 
  -5  -5  10      114.66      112.27      2.24 o 
  -4  -5  10       80.33       72.57      1.62 o 
  -3  -5  10       20.51       11.72      0.75 o 
  -2  -5  10       26.70       23.73      0.72 o 
  -1  -5  10       10.27        6.22      0.47 o 
   0  -5  10        1.07        0.46      0.20 o 
   1  -5  10      362.20      367.43      4.00 o 
   2  -5  10       40.01       42.52      0.86 o 
   3  -5  10       11.51       10.58      0.84 o 
   4  -5  10      550.88      569.80      6.94 o 
   5  -5  10      130.18      127.57      1.94 o 
   6  -5  10        0.02        0.34      0.24 o 
   7  -5  10       37.84       36.45      0.84 o 
   8  -5  10       13.99       12.96      0.71 o 
   9  -5  10       67.36       80.93      3.43 o 
 -10  -4  10       79.27       96.12      3.16 o 
  -9  -4  10        2.47        1.50      0.63 o 
  -8  -4  10      354.11      350.67      5.82 o 
  -7  -4  10      354.66      358.44      5.90 o 
  -6  -4  10      335.59      356.96      5.85 o 
  -5  -4  10      140.28      136.36      2.57 o 
  -4  -4  10      220.87      199.39      3.00 o 
  -3  -4  10      116.27      107.43      1.67 o 
  -2  -4  10      136.71      130.24      1.86 o 
  -1  -4  10       16.21       14.52      0.62 o 
   0  -4  10       45.27       46.62      0.79 o 
   1  -4  10      303.91      289.92      3.19 o 
   2  -4  10        4.96        6.86      0.42 o 
   3  -4  10     1196.02     1227.38     12.13 o 
   4  -4  10        4.88        4.56      0.73 o 
   5  -4  10      145.44      146.66      2.13 o 
   6  -4  10        6.89        1.90      0.39 o 
   7  -4  10        3.94        1.25      0.24 o 
   9  -4  10        4.54        2.22      1.03 o 
 -10  -3  10      112.70      118.98      3.64 o 
  -9  -3  10        1.03        0.16      0.63 o 
  -8  -3  10        3.23        0.51      0.45 o 
  -7  -3  10      128.87      127.83      3.60 o 
  -6  -3  10       19.91       30.71      2.18 o 
  -5  -3  10       81.87       75.67      1.76 o 
  -4  -3  10      103.85      111.01      1.91 o 
  -3  -3  10     1247.19     1236.13     13.71 o 
  -2  -3  10       77.05       75.88      1.26 o 
  -1  -3  10       14.09        3.88      0.27 o 
   0  -3  10      187.46      184.07      2.24 o 
   1  -3  10       78.96       71.84      0.90 o 
   2  -3  10      307.25      303.48      3.16 o 
   3  -3  10      113.70      108.66      1.28 o 
   4  -3  10      216.99      208.55      2.73 o 
   5  -3  10      187.47      179.48      2.66 o 
   6  -3  10     1080.61     1102.44     30.37 o 
   7  -3  10      129.65      118.36      5.15 o 
   8  -3  10       13.43       14.24      2.06 o 
   9  -3  10       15.25       16.06      2.06 o 
 -10  -2  10       30.38       31.72      1.90 o 
  -9  -2  10      147.76      153.87      4.19 o 
  -8  -2  10       99.46      101.19      2.15 o 
  -7  -2  10      341.48      341.72      5.62 o 
  -6  -2  10        2.64        1.54      0.42 o 
  -5  -2  10      360.93      365.65      5.93 o 
  -4  -2  10      115.49      105.46      1.84 o 
  -3  -2  10      146.29      125.24      1.69 o 
  -2  -2  10        0.02        0.23      0.25 o 
  -1  -2  10      503.35      512.23      6.33 o 
   0  -2  10       34.41       36.12      0.73 o 
   1  -2  10        5.09        2.31      0.22 o 
   2  -2  10      728.46      733.36      6.88 o 
   3  -2  10      145.95      158.86      1.75 o 
   4  -2  10      784.52      780.58      8.78 o 
   5  -2  10      288.73      291.91      4.78 o 
   6  -2  10       41.90       40.40      1.38 o 
   7  -2  10      369.13      366.47     13.43 o 
   8  -2  10      335.13      324.59     10.60 o 
   9  -2  10        5.73        5.30      1.19 o 
 -10  -1  10       89.88      107.75      3.32 o 
  -9  -1  10       95.47      107.27      3.32 o 
  -8  -1  10        8.21        5.23      0.47 o 
  -6  -1  10       39.19       37.74      1.23 o 
  -5  -1  10      317.09      316.80      5.20 o 
  -4  -1  10       93.95       97.42      1.73 o 
  -3  -1  10      353.02      323.73      3.80 o 
  -2  -1  10      260.96      258.33      3.36 o 
  -1  -1  10      672.08      665.02      8.11 o 
   0  -1  10       16.95       22.91      0.75 o 
   1  -1  10        1.02        0.04      0.13 o 
   2  -1  10        8.50        7.86      0.43 o 
   3  -1  10       85.56       89.71      1.37 o 
   4  -1  10      308.44      316.40      3.70 o 
   5  -1  10        0.35        0.83      0.20 o 
   6  -1  10       57.60       59.07      1.03 o 
   7  -1  10        0.37        0.69      0.38 o 
   8  -1  10      288.77      288.37     10.66 o 
   9  -1  10      207.73      205.69      7.36 o 
 -10   0  10       61.35       69.70      2.61 o 
  -9   0  10       17.28       12.26      1.50 o 
  -8   0  10      176.42      182.27      3.30 o 
  -7   0  10      290.69      297.57      5.34 o 
  -6   0  10       85.76       81.88      1.82 o 
  -5   0  10      376.07      385.35      6.21 o 
  -4   0  10      601.94      569.94      7.82 o 
  -3   0  10     1747.16     1736.64     19.82 o 
  -2   0  10       99.63       81.59      1.25 o 
  -1   0  10        0.72       -0.47      0.63 o 
   0   0  10      263.75      257.49      3.06 o 
   1   0  10       12.77       11.79      0.41 o 
   2   0  10       17.95       20.90      0.50 o 
   3   0  10       15.05       12.40      0.45 o 
   4   0  10       13.96       11.50      0.50 o 
   5   0  10       65.29       62.36      1.24 o 
   6   0  10       86.59       87.33      1.31 o 
   7   0  10       11.56       13.42      0.60 o 
   8   0  10        0.31        0.58      0.29 o 
   9   0  10        3.89        1.82      0.50 o 
 -10   1  10        3.13        0.79      0.63 o 
  -9   1  10        0.81        1.27      0.55 o 
  -8   1  10      153.64      162.57      3.02 o 
  -7   1  10        0.20       -0.32      0.40 o 
  -6   1  10      352.43      351.71      5.89 o 
  -5   1  10      110.60      109.85      2.18 o 
  -4   1  10       39.65       42.85      1.06 o 
  -3   1  10       19.49       21.40      1.20 o 
  -2   1  10        6.52       15.73      0.77 o 
  -1   1  10     1525.50     1521.68     18.41 o 
   0   1  10      335.21      329.89      3.62 o 
   1   1  10       17.49       14.09      0.48 o 
   2   1  10      130.60      119.04      1.59 o 
   3   1  10       14.05       13.61      0.48 o 
   4   1  10       68.24       74.08      1.10 o 
   5   1  10       64.32       63.00      1.06 o 
   6   1  10        0.97        0.60      0.22 o 
   7   1  10       62.34       67.93      1.34 o 
   8   1  10        0.38       -0.09      0.32 o 
   9   1  10       83.78       78.52      3.63 o 
 -10   2  10        5.84        3.09      0.71 o 
  -9   2  10        0.97       -0.08      0.55 o 
  -8   2  10        0.48        0.12      0.36 o 
  -7   2  10       53.44       63.14      1.59 o 
  -6   2  10       98.40       96.89      2.07 o 
  -5   2  10       14.24       17.04      1.03 o 
  -4   2  10        1.58        0.65      0.30 o 
  -3   2  10       37.85       39.05      0.99 o 
  -2   2  10      973.16      968.65     11.76 o 
  -1   2  10     2195.28     2144.27     25.78 o 
   0   2  10       24.31       24.32      0.68 o 
   1   2  10      734.33      722.09      7.63 o 
   2   2  10       49.69       44.52      0.86 o 
   3   2  10        6.70        8.48      0.61 o 
   4   2  10       49.32       48.38      1.10 o 
   5   2  10       17.21       17.98      0.62 o 
   6   2  10       43.88       48.43      0.93 o 
   7   2  10       20.30       18.51      1.13 o 
   8   2  10       12.97       11.09      1.05 o 
  -9   3  10       10.43       15.51      1.50 o 
  -8   3  10        2.22        1.71      0.39 o 
  -7   3  10       85.74      108.58      2.27 o 
  -6   3  10        6.05        1.51      0.39 o 
  -4   3  10       16.50       21.01      0.99 o 
  -3   3  10       41.67       40.29      1.02 o 
  -2   3  10        8.40        9.51      0.68 o 
  -1   3  10       23.48       25.87      1.07 o 
   0   3  10     1691.79     1704.27     17.89 o 
   1   3  10     1516.11     1537.67     24.14 o 
   2   3  10        3.30        2.09      0.34 o 
   3   3  10      100.78       90.34      1.33 o 
   4   3  10        4.04        2.63      0.26 o 
   5   3  10       38.58       34.06      0.81 o 
   6   3  10       12.44       11.23      0.64 o 
   7   3  10        0.26        0.23      0.75 o 
   8   3  10       64.99       79.70      2.25 o 
  -9   4  10       10.98        9.97      1.42 o 
  -8   4  10        0.54        1.07      0.39 o 
  -7   4  10        0.74        0.47      0.39 o 
  -6   4  10       54.10       55.80      1.51 o 
  -5   4  10      194.73      206.80      3.64 o 
  -4   4  10       69.09       60.26      1.54 o 
  -3   4  10       56.71       50.10      1.31 o 
  -2   4  10        3.73        1.99      0.27 o 
  -1   4  10       36.17       31.83      0.96 o 
   0   4  10      300.61      308.69      3.46 o 
   1   4  10     2329.28     2364.60     24.77 o 
   2   4  10       62.39       67.17      1.40 o 
   3   4  10       84.55       85.35      1.68 o 
   4   4  10       37.60       32.24      0.94 o 
   5   4  10       44.05       41.15      0.93 o 
   6   4  10        1.91       -0.26      0.26 o 
   7   4  10        6.92        2.80      0.32 o 
  -9   5  10        0.05        0.87      0.55 o 
  -8   5  10        4.45        3.40      0.45 o 
  -7   5  10       17.45       15.48      1.00 o 
  -6   5  10      164.56      161.34      3.02 o 
  -5   5  10        0.18       -0.40      0.40 o 
  -4   5  10       14.73       16.21      1.00 o 
  -3   5  10       80.75       79.82      1.76 o 
  -2   5  10        0.96       -0.08      0.30 o 
  -1   5  10        3.93        2.04      0.48 o 
   0   5  10       29.06       23.50      0.74 o 
   1   5  10      545.59      578.50      7.98 o 
   2   5  10      376.81      375.69      4.81 o 
   3   5  10      195.92      209.85      3.03 o 
   4   5  10      226.44      241.29      4.95 o 
   5   5  10        1.36        0.93      0.30 o 
   6   5  10        8.07        4.72      0.44 o 
   7   5  10        0.03       -0.32      0.32 o 
  -8   6  10        2.61        3.07      0.45 o 
  -7   6  10       28.11       39.70      1.34 o 
  -6   6  10       46.66       45.76      1.43 o 
  -5   6  10       44.43       43.23      1.40 o 
  -4   6  10      102.75      118.03      2.38 o 
  -3   6  10        0.55        1.57      0.36 o 
  -2   6  10       80.97       78.85      1.73 o 
  -1   6  10       43.48       38.12      1.47 o 
   0   6  10       24.46       24.31      0.79 o 
   1   6  10      389.31      399.98      7.80 o 
   2   6  10       57.79       59.28      1.51 o 
   3   6  10       58.68       61.09      1.42 o 
   4   6  10       42.41       51.16      1.73 o 
   5   6  10        0.54        0.18      0.52 o 
   6   6  10       13.37       14.58      1.94 o 
  -7   7  10       15.39       16.53      1.09 o 
  -6   7  10        3.86        1.03      0.39 o 
  -5   7  10       25.92       29.58      2.02 o 
  -4   7  10       30.77       32.17      1.23 o 
  -3   7  10      125.10      123.35      2.46 o 
  -2   7  10       42.26       39.20      1.28 o 
  -1   7  10        3.26        0.65      0.31 o 
   0   7  10        7.10        3.63      0.56 o 
   1   7  10       41.51       46.97      1.70 o 
   2   7  10       69.57       63.68      1.88 o 
   3   7  10      305.88      317.40      4.65 o 
   4   7  10      140.94      148.77      2.51 o 
   5   7  10        6.30       11.66      1.21 o 
  -6   8  10        0.17        0.00      0.39 o 
  -5   8  10       26.80       43.32      1.43 o 
  -4   8  10        8.72        5.30      0.79 o 
  -3   8  10      212.67      229.10      4.06 o 
  -2   8  10       61.44       84.86      1.93 o 
  -1   8  10       59.62       61.92      1.59 o 
   0   8  10       10.41        3.70      0.83 o 
   1   8  10       55.01       57.46      3.89 o 
   2   8  10        3.80        2.55      0.73 o 
   3   8  10       88.55      103.03      3.03 o 
   4   8  10       12.67       26.39      1.78 o 
  -5   9  10        2.39        1.42      0.42 o 
  -4   9  10        2.72        0.54      0.42 o 
  -3   9  10      113.47      130.97      2.66 o 
  -2   9  10        2.51        1.55      0.44 o 
  -1   9  10      176.37      192.56      4.98 o 
   0   9  10        0.27        1.34      0.57 o 
   1   9  10      127.83      142.81      4.05 o 
   2   9  10        1.37        1.46      0.59 o 
   3   9  10        1.27        0.25      0.51 o 
  -2  10  10       43.11       56.33      2.45 o 
  -1  10  10       41.58       44.06      2.22 o 
   0  10  10        3.13        1.83      0.64 o 
  -1 -13  11       23.04       21.04      1.82 o 
   0 -13  11        0.08       -0.63      0.63 o 
   1 -13  11       20.95       16.14      1.58 o 
   2 -13  11       49.41       58.86      2.37 o 
  -4 -12  11        0.00        0.50      0.47 o 
  -3 -12  11      179.65      189.14      3.55 o 
  -2 -12  11      161.36      179.93      3.41 o 
  -1 -12  11        0.04       -0.32      0.63 o 
   0 -12  11       89.61       94.54      3.01 o 
   1 -12  11       62.34       62.10      2.37 o 
   2 -12  11        3.19        0.55      0.55 o 
   3 -12  11        3.30        1.19      0.55 o 
   4 -12  11        2.00        1.95      0.53 o 
  -5 -11  11        3.34        1.27      0.45 o 
  -4 -11  11       37.90       33.73      1.37 o 
  -3 -11  11       31.64       35.95      1.40 o 
  -2 -11  11        4.21        2.48      0.47 o 
  -1 -11  11      384.86      422.36      8.39 o 
   0 -11  11       54.57       59.65      2.29 o 
   1 -11  11       15.66       17.72      1.50 o 
   2 -11  11       15.91       12.03      1.27 o 
   3 -11  11        1.56        0.44      0.55 o 
   4 -11  11       30.50       36.28      1.43 o 
   5 -11  11       11.00        5.97      0.71 o 
   6 -11  11        3.59        2.24      0.53 o 
  -6 -10  11       21.85       22.82      1.26 o 
  -5 -10  11        9.52        5.83      0.53 o 
  -4 -10  11       50.84       46.20      1.51 o 
  -3 -10  11        0.42        0.00      0.39 o 
  -2 -10  11       76.07       78.35      2.33 o 
  -1 -10  11      157.88      163.25      3.02 o 
   0 -10  11       60.03       61.23      2.29 o 
   1 -10  11      147.05      147.03      4.03 o 
   2 -10  11       65.04       66.10      1.82 o 
   3 -10  11       42.32       37.19      1.37 o 
   4 -10  11       18.43       18.85      1.16 o 
   5 -10  11       14.99       10.24      1.12 o 
   6 -10  11        6.03        2.71      0.47 o 
  -7  -9  11        6.66        5.30      0.56 o 
  -6  -9  11       18.63       14.66      1.17 o 
  -5  -9  11       28.27       31.56      1.31 o 
  -4  -9  11       12.53        6.18      1.86 o 
  -3  -9  11       15.18       17.50      1.06 o 
  -2  -9  11       10.47        9.97      0.92 o 
  -1  -9  11        2.69        1.39      0.36 o 
   0  -9  11      575.45      603.91      7.61 o 
   1  -9  11       44.24       48.24      2.76 o 
   2  -9  11      199.49      198.14      3.88 o 
   3  -9  11       10.37        2.36      0.40 o 
   4  -9  11      119.65      124.56      2.28 o 
   5  -9  11        1.12       -0.06      0.35 o 
   6  -9  11        3.63        1.51      0.39 o 
   7  -9  11       50.63       56.55      1.37 o 
  -8  -8  11       25.83       31.35      1.58 o 
  -7  -8  11        2.89        1.27      0.45 o 
  -6  -8  11      322.36      337.61      5.68 o 
  -5  -8  11      159.68      156.11      2.99 o 
  -4  -8  11       25.79       30.33      1.23 o 
  -3  -8  11      130.26      130.33      2.54 o 
  -2  -8  11       16.53       14.50      0.92 o 
  -1  -8  11      169.69      173.28      2.69 o 
   0  -8  11      238.22      236.77      3.18 o 
   1  -8  11       22.65       27.36      1.05 o 
   2  -8  11      120.42      122.75      2.02 o 
   3  -8  11        3.67        2.26      0.33 o 
   4  -8  11       18.51        9.63      0.82 o 
   5  -8  11        7.17        2.63      0.35 o 
   6  -8  11       10.98       13.68      0.88 o 
   7  -8  11       42.13       46.59      1.29 o 
   8  -8  11       28.34       31.18      3.05 o 
  -8  -7  11       42.97       57.83      3.76 o 
  -7  -7  11        9.92        6.79      1.86 o 
  -6  -7  11      201.89      213.43      3.83 o 
  -5  -7  11       96.69       99.56      2.13 o 
  -4  -7  11      291.70      286.82      4.81 o 
  -3  -7  11      170.38      167.17      3.88 o 
  -2  -7  11       10.09        4.63      0.43 o 
  -1  -7  11       72.83       75.01      1.26 o 
   0  -7  11       86.05       83.04      1.35 o 
   1  -7  11       18.36       16.67      0.78 o 
   2  -7  11     1168.61     1219.72     26.79 o 
   3  -7  11      185.65      192.16      2.84 o 
   4  -7  11        0.70       -0.30      0.30 o 
   5  -7  11       10.19        4.88      0.35 o 
   6  -7  11        1.08       -0.30      0.30 o 
   7  -7  11        5.66        3.69      0.44 o 
   8  -7  11       16.62       19.10      1.23 o 
  -9  -6  11      106.25      107.43      3.40 o 
  -8  -6  11        0.21        0.67      0.45 o 
  -7  -6  11       41.78       48.40      1.54 o 
  -6  -6  11        0.15       -0.39      0.39 o 
  -5  -6  11       59.98       59.37      1.57 o 
  -4  -6  11      597.27      595.10     11.43 o 
  -3  -6  11        2.55        2.65      0.75 o 
  -2  -6  11       70.04       65.18      1.42 o 
  -1  -6  11       18.91       12.48      0.57 o 
   0  -6  11        0.94       -0.19      0.19 o 
   1  -6  11      228.72      218.50      2.49 o 
   2  -6  11       98.09       95.19      1.62 o 
   3  -6  11        0.08        1.36      0.31 o 
   4  -6  11      140.62      143.30      2.00 o 
   5  -6  11       15.42       13.04      0.77 o 
   6  -6  11       52.93       51.69      1.03 o 
   7  -6  11        2.40        2.56      0.29 o 
   8  -6  11       65.81       62.53      4.07 o 
  -9  -5  11        3.53        1.50      0.63 o 
  -8  -5  11       25.08       36.29      2.49 o 
  -7  -5  11      190.12      203.18      6.68 o 
  -6  -5  11        7.31        4.19      0.47 o 
  -5  -5  11       13.32        7.86      0.83 o 
  -4  -5  11        2.48        0.87      0.39 o 
  -3  -5  11       53.77       46.39      1.16 o 
  -2  -5  11      706.09      663.54      9.03 o 
  -1  -5  11      103.48      102.89      1.67 o 
   0  -5  11        7.58        7.03      0.50 o 
   1  -5  11      188.64      202.44      2.32 o 
   2  -5  11       40.67       41.85      0.89 o 
   3  -5  11       15.97       18.94      0.65 o 
   4  -5  11      283.89      277.38      3.54 o 
   5  -5  11       53.71       52.52      1.04 o 
   6  -5  11       68.40       62.06      1.47 o 
   7  -5  11       16.49       13.21      0.80 o 
   8  -5  11       38.11       32.34      1.79 o 
  -9  -4  11       11.60       12.02      1.66 o 
  -8  -4  11       16.35       19.39      1.17 o 
  -7  -4  11       32.76       32.38      1.34 o 
  -6  -4  11      138.33      132.59      2.63 o 
  -5  -4  11        3.88       -0.39      0.39 o 
  -4  -4  11      217.26      214.84      3.69 o 
  -3  -4  11      483.25      472.19      6.56 o 
  -2  -4  11      179.41      159.24      2.24 o 
   0  -4  11        1.16        0.54      0.20 o 
   1  -4  11       80.71       72.78      1.00 o 
   2  -4  11       94.73       86.39      1.24 o 
   3  -4  11      215.38      227.86      3.07 o 
   4  -4  11       42.73       41.44      1.09 o 
   5  -4  11        4.14        2.76      0.31 o 
   6  -4  11       47.05       49.92      1.10 o 
   7  -4  11       45.73       42.49      1.38 o 
   8  -4  11        2.81        0.54      0.72 o 
   9  -4  11       12.00       14.87      2.14 o 
  -9  -3  11       19.90       18.27      1.66 o 
  -8  -3  11        1.90        1.50      0.45 o 
  -7  -3  11       20.44       26.94      1.23 o 
  -6  -3  11      110.17      119.15      2.41 o 
  -5  -3  11       10.07        5.50      0.50 o 
  -4  -3  11      373.75      363.35      5.90 o 
  -3  -3  11      407.06      420.66      5.88 o 
  -2  -3  11      788.76      757.17      9.26 o 
  -1  -3  11      193.16      168.81      2.31 o 
   0  -3  11        0.53        0.67      0.17 o 
   1  -3  11        0.84       -0.13      0.13 o 
   2  -3  11       19.40       24.46      0.70 o 
   3  -3  11        4.14        2.40      0.28 o 
   4  -3  11      329.18      317.79      3.74 o 
   5  -3  11        2.87        5.26      0.46 o 
   6  -3  11        1.60        2.44      0.42 o 
   7  -3  11       35.54       34.57      1.51 o 
   8  -3  11      193.94      198.97      9.10 o 
   9  -3  11        7.79        5.06      1.11 o 
  -9  -2  11       27.16       34.10      1.90 o 
  -8  -2  11       55.13       61.22      1.65 o 
  -7  -2  11      145.19      138.53      2.69 o 
  -6  -2  11      191.85      189.95      3.96 o 
  -5  -2  11      737.42      719.17     11.19 o 
  -4  -2  11      164.91      167.36      3.28 o 
  -3  -2  11       53.85       51.53      1.15 o 
  -2  -2  11      234.82      228.84      3.05 o 
  -1  -2  11      301.51      280.41      3.59 o 
   0  -2  11        5.09        3.14      0.23 o 
   1  -2  11       75.95       77.44      0.97 o 
   2  -2  11       33.13       31.01      0.64 o 
   3  -2  11      456.39      450.65      4.82 o 
   4  -2  11      196.66      200.35      2.46 o 
   5  -2  11        8.23        8.31      0.55 o 
   6  -2  11       48.77       46.98      0.92 o 
   7  -2  11       42.74       43.08      1.37 o 
   8  -2  11        0.00       -0.23      0.77 o 
   9  -2  11        2.15        2.22      1.11 o 
  -9  -1  11        3.65        2.53      0.63 o 
  -8  -1  11       56.13       60.54      1.94 o 
  -7  -1  11        0.01        0.20      0.39 o 
  -6  -1  11       82.18       83.03      1.90 o 
  -5  -1  11      190.14      192.95      3.41 o 
  -4  -1  11      138.08      153.81      3.88 o 
  -3  -1  11       20.43       16.23      0.83 o 
  -2  -1  11      292.58      276.12      3.61 o 
  -1  -1  11      147.70      121.87      1.84 o 
   0  -1  11      121.81       95.22      1.31 o 
   1  -1  11       17.10       13.01      0.43 o 
   2  -1  11        0.23        0.34      0.21 o 
   3  -1  11      306.45      298.60      3.54 o 
   4  -1  11        2.53        2.09      0.32 o 
   5  -1  11       81.68       83.83      1.30 o 
   6  -1  11       25.97       26.59      0.68 o 
   7  -1  11      119.20      113.11      3.53 o 
   8  -1  11       17.46       16.99      1.39 o 
  -9   0  11       13.18       11.47      1.50 o 
  -8   0  11       87.81       95.12      2.07 o 
  -7   0  11       29.98       30.22      1.26 o 
  -6   0  11      280.71      278.20      4.70 o 
  -5   0  11      405.78      395.12      6.38 o 
  -4   0  11       59.64       68.86      3.16 o 
  -3   0  11      684.37      671.29      9.17 o 
  -2   0  11       62.47       51.99      1.13 o 
  -1   0  11      427.82      400.52      4.62 o 
   0   0  11       14.39        8.39      0.60 o 
   1   0  11       50.53       43.61      1.03 o 
   2   0  11        5.54        2.34      0.24 o 
   3   0  11        6.28        5.49      0.53 o 
   4   0  11        5.53        4.06      0.51 o 
   5   0  11      145.09      148.87      2.66 o 
   6   0  11       31.43       33.74      0.79 o 
   7   0  11      115.23      115.72      2.71 o 
   8   0  11        1.82        0.71      0.34 o 
  -9   1  11       22.02       15.82      1.58 o 
  -8   1  11        0.42        0.28      0.39 o 
  -7   1  11       57.55       63.69      1.62 o 
  -6   1  11      383.55      379.89      6.18 o 
  -5   1  11      348.25      353.90      5.79 o 
  -4   1  11       23.33       22.86      0.98 o 
  -3   1  11        1.26        1.01      0.30 o 
  -2   1  11      151.85      157.42      2.05 o 
  -1   1  11      206.13      190.24      3.12 o 
   0   1  11      207.68      211.08      2.46 o 
   1   1  11      416.96      402.91      4.14 o 
   2   1  11       16.22       10.85      0.58 o 
   3   1  11       17.73       16.10      0.64 o 
   4   1  11       31.78       32.21      0.78 o 
   5   1  11        7.38        6.24      0.58 o 
   6   1  11      120.65      121.78      1.78 o 
   7   1  11       57.09       65.79      1.16 o 
   8   1  11        0.01       -0.04      0.59 o 
  -9   2  11       12.07       12.50      1.50 o 
  -8   2  11       34.62       39.35      1.31 o 
  -7   2  11      135.23      135.66      3.16 o 
  -6   2  11        3.00        0.63      0.42 o 
  -5   2  11      106.01      119.75      2.35 o 
  -4   2  11       72.03       66.50      1.59 o 
  -3   2  11        0.78        0.90      0.25 o 
  -2   2  11      213.07      214.27      3.21 o 
  -1   2  11     1084.93     1071.60     13.01 o 
   0   2  11      903.53      898.41      9.46 o 
   1   2  11      236.64      233.98      3.12 o 
   2   2  11       99.99       95.90      1.43 o 
   3   2  11      248.22      239.11      3.94 o 
   4   2  11      131.49      118.75      2.41 o 
   5   2  11        0.08       -0.17      0.25 o 
   6   2  11       74.09       73.09      1.50 o 
   7   2  11        3.23        1.71      0.31 o 
   8   2  11       79.71       85.03      3.27 o 
  -9   3  11       18.95       23.97      1.74 o 
  -8   3  11        7.22       10.38      1.34 o 
  -7   3  11       57.81       48.20      1.43 o 
  -6   3  11      112.12      105.46      2.18 o 
  -5   3  11       94.93      102.49      2.13 o 
  -4   3  11      230.65      206.84      3.61 o 
  -3   3  11      211.01      206.87      3.55 o 
  -2   3  11       27.02       28.90      0.90 o 
  -1   3  11      218.48      220.45      3.26 o 
   0   3  11       68.11       80.31      2.15 o 
   1   3  11      110.22      135.91      2.03 o 
   2   3  11       16.47       11.11      0.78 o 
   3   3  11       12.99       11.21      0.68 o 
   4   3  11        1.39        1.17      0.29 o 
   5   3  11        7.71        3.74      0.33 o 
   6   3  11        0.02       -0.12      0.62 o 
   7   3  11       11.81        9.17      0.79 o 
  -8   4  11        2.45        2.03      0.45 o 
  -7   4  11        3.33        2.14      0.42 o 
  -6   4  11       84.10       92.51      2.04 o 
  -5   4  11        0.03       -0.36      0.36 o 
  -4   4  11      256.92      256.52      4.36 o 
  -3   4  11      164.88      154.91      2.82 o 
  -2   4  11        8.51        9.61      0.80 o 
  -1   4  11       72.60       64.69      1.42 o 
   0   4  11        3.94        1.77      0.29 o 
   1   4  11      281.77      267.98      3.88 o 
   2   4  11      140.99      145.99      2.17 o 
   3   4  11       39.41       39.70      1.01 o 
   4   4  11       50.55       47.71      1.05 o 
   5   4  11        0.32        0.19      0.26 o 
   6   4  11        4.41        2.64      0.31 o 
   7   4  11       20.62       20.80      0.86 o 
  -8   5  11        1.71        2.26      0.45 o 
  -7   5  11        7.15        3.88      0.45 o 
  -6   5  11        1.33       -0.32      0.71 o 
  -5   5  11        8.82        6.70      1.74 o 
  -4   5  11      218.55      235.12      4.08 o 
  -3   5  11        0.00       -0.32      0.32 o 
  -2   5  11       81.05       86.05      1.84 o 
  -1   5  11       99.13       93.08      1.90 o 
   1   5  11        5.96        3.28      0.53 o 
   2   5  11      142.67      127.62      2.22 o 
   3   5  11      739.05      792.52     16.11 o 
   4   5  11       31.88       32.63      1.47 o 
   5   5  11       27.80       31.88      1.21 o 
   6   5  11       15.85       15.79      1.22 o 
  -7   6  11        2.88        1.17      0.42 o 
  -6   6  11        5.52        2.50      0.45 o 
  -5   6  11       38.07       40.22      1.37 o 
  -4   6  11        1.27       -0.44      0.44 o 
  -3   6  11       45.22       44.81      1.34 o 
  -2   6  11       78.73       83.72      1.84 o 
  -1   6  11        6.06        3.44      0.38 o 
   0   6  11        0.65       -0.40      0.55 o 
   1   6  11      129.79      138.68      2.67 o 
   2   6  11       15.03       14.12      1.10 o 
   3   6  11      499.08      506.60      7.10 o 
   4   6  11        5.41       16.88      0.97 o 
   5   6  11       84.01       91.81      2.92 o 
  -6   7  11        6.26        3.04      0.45 o 
  -5   7  11        5.13        2.81      0.47 o 
  -4   7  11      119.18      127.87      2.60 o 
  -3   7  11       47.40       56.90      1.62 o 
  -2   7  11        1.59        1.37      0.87 o 
  -1   7  11       21.11       19.62      1.58 o 
   0   7  11        1.09        0.97      0.50 o 
   1   7  11        6.99        4.34      0.87 o 
   2   7  11       39.58       46.95      3.20 o 
   3   7  11        3.70        3.93      0.51 o 
   4   7  11      229.31      244.50      4.60 o 
  -5   8  11        2.18        1.03      0.42 o 
  -4   8  11       19.82       17.59      1.31 o 
  -3   8  11       26.08       45.00      1.48 o 
  -2   8  11       18.40       15.22      1.15 o 
  -1   8  11       47.89       48.26      2.14 o 
   0   8  11       27.99       26.83      1.45 o 
   1   8  11        0.78        0.15      0.62 o 
   2   8  11       16.57       16.63      1.30 o 
   3   8  11        1.08       -0.38      0.50 o 
  -3   9  11        2.25        1.05      0.51 o 
  -2   9  11       37.11       39.00      2.14 o 
  -1   9  11        0.22       -0.24      0.71 o 
   0   9  11       23.31       26.95      1.58 o 
  -3 -12  12        6.81        5.00      0.56 o 
  -2 -12  12        4.34        3.24      0.71 o 
  -1 -12  12       39.49       42.32      2.14 o 
   0 -12  12       10.87       13.92      1.66 o 
   1 -12  12        3.53        1.27      0.63 o 
   2 -12  12       11.24        6.80      0.79 o 
   3 -12  12       27.34       31.33      1.82 o 
  -4 -11  12       26.65       21.78      1.31 o 
  -3 -11  12        1.66        0.55      0.47 o 
  -2 -11  12      123.39      126.34      3.72 o 
  -1 -11  12       74.41       74.52      2.69 o 
   0 -11  12        0.46        0.40      0.55 o 
   1 -11  12       87.42       92.80      2.93 o 
   2 -11  12        0.90       -0.24      0.55 o 
   3 -11  12        2.98        1.77      0.53 o 
   4 -11  12        0.03       -0.48      0.48 o 
   5 -11  12        0.49        1.12      0.48 o 
  -5 -10  12        1.32        0.28      0.45 o 
  -4 -10  12        0.99       -0.23      0.42 o 
  -3 -10  12        0.07       -0.42      0.42 o 
  -2 -10  12       56.31       53.61      2.18 o 
  -1 -10  12       29.82       25.00      1.74 o 
   0 -10  12       96.51      115.98      3.40 o 
   1 -10  12        1.78        0.89      0.47 o 
   2 -10  12       25.74       22.42      1.29 o 
   3 -10  12       23.93       24.23      1.30 o 
   4 -10  12       20.13       16.58      1.21 o 
   5 -10  12      131.42      141.84      3.00 o 
   6 -10  12       81.30       98.57      2.32 o 
  -6  -9  12       19.35       20.61      1.31 o 
  -5  -9  12       18.58       15.29      1.15 o 
  -4  -9  12       15.77       17.83      1.15 o 
  -3  -9  12       27.45       25.94      1.17 o 
  -2  -9  12       39.60       31.09      1.94 o 
  -1  -9  12      183.58      194.19      3.96 o 
   0  -9  12      227.52      228.85      6.41 o 
   1  -9  12       94.67       89.51      2.65 o 
   2  -9  12      126.28      131.95      2.83 o 
   3  -9  12       78.14       59.05      1.71 o 
   4  -9  12       22.12       16.06      1.01 o 
   5  -9  12        1.04       -0.41      0.41 o 
   6  -9  12       11.36       15.34      0.95 o 
  -7  -8  12       48.30       53.01      1.68 o 
  -6  -8  12       70.46       79.53      2.01 o 
  -5  -8  12       71.39       74.84      1.85 o 
  -4  -8  12        0.27       -0.36      0.39 o 
  -3  -8  12       34.35       33.50      1.23 o 
  -2  -8  12      126.17      131.17      2.73 o 
  -1  -8  12       62.62       64.30      1.58 o 
   0  -8  12        3.48        3.22      0.47 o 
   1  -8  12      296.75      320.53      5.15 o 
   2  -8  12       36.66       42.35      1.12 o 
   3  -8  12      176.80      183.05      2.79 o 
   4  -8  12       96.59       96.50      1.70 o 
   5  -8  12      110.21      109.07      2.04 o 
   6  -8  12       29.61       27.97      1.03 o 
   7  -8  12       19.29       26.33      0.98 o 
  -8  -7  12        2.30        1.62      0.50 o 
  -7  -7  12       27.97       29.32      1.40 o 
  -6  -7  12       88.46       94.06      2.18 o 
  -5  -7  12        8.25        7.36      1.82 o 
  -4  -7  12        1.69        0.47      0.39 o 
  -3  -7  12        9.36        2.93      0.42 o 
  -2  -7  12        0.42       -0.30      0.30 o 
  -1  -7  12        0.45        0.18      0.27 o 
   0  -7  12       69.60       67.81      1.11 o 
   1  -7  12       94.46       85.50      1.55 o 
   2  -7  12        1.88        2.67      0.33 o 
   3  -7  12      127.86      134.02      2.53 o 
   4  -7  12      246.29      259.75      4.30 o 
   5  -7  12       12.37       10.31      0.82 o 
   6  -7  12        0.57       -0.02      0.30 o 
   7  -7  12       24.46       22.78      1.25 o 
  -8  -6  12        0.05        0.71      0.45 o 
  -7  -6  12       43.73       52.44      1.65 o 
  -6  -6  12      150.24      162.38      3.12 o 
  -5  -6  12      144.69      150.58      2.88 o 
  -4  -6  12       12.05        9.55      1.01 o 
  -3  -6  12      434.65      429.37      6.91 o 
  -2  -6  12       19.53       19.33      0.77 o 
  -1  -6  12       24.42       17.15      0.69 o 
   0  -6  12      120.47      114.72      1.58 o 
   1  -6  12       15.25       13.16      0.67 o 
   2  -6  12      179.97      192.86      2.64 o 
   3  -6  12       79.52       84.10      1.52 o 
   4  -6  12       15.15       10.44      0.66 o 
   5  -6  12      195.07      223.88      4.49 o 
   6  -6  12        2.46       -0.34      0.34 o 
   7  -6  12        4.05        1.57      0.47 o 
   8  -6  12       78.23       80.50      4.39 o 
  -8  -5  12       25.47       27.70      1.37 o 
  -7  -5  12        0.50        1.34      0.47 o 
  -6  -5  12        0.71        1.01      0.42 o 
  -5  -5  12       36.37       31.45      1.29 o 
  -4  -5  12       40.09       37.96      1.31 o 
  -3  -5  12        4.50        0.29      0.36 o 
  -2  -5  12        1.35       -0.38      0.38 o 
  -1  -5  12      118.62       99.60      1.56 o 
   0  -5  12        2.26        1.83      0.22 o 
   1  -5  12       61.46       63.69      1.16 o 
   2  -5  12      164.91      166.05      2.32 o 
   3  -5  12        7.30        4.30      0.50 o 
   4  -5  12      108.64      108.39      1.75 o 
   5  -5  12        8.49        8.53      0.72 o 
   6  -5  12       57.90       59.14      1.17 o 
   7  -5  12        5.43        2.47      0.43 o 
   8  -5  12        0.04       -0.08      0.39 o 
  -9  -4  12        1.86        1.11      0.71 o 
  -8  -4  12       11.20        7.46      1.86 o 
  -7  -4  12      119.97      108.82      3.56 o 
  -6  -4  12        0.04        0.78      0.42 o 
  -5  -4  12      270.43      275.81      4.67 o 
  -4  -4  12      603.95      602.65      9.48 o 
  -3  -4  12       98.88      106.09      2.13 o 
  -2  -4  12      309.55      300.61      4.33 o 
  -1  -4  12      177.82      158.38      2.06 o 
   0  -4  12       23.37       13.22      0.66 o 
   1  -4  12       57.41       48.11      0.98 o 
   2  -4  12        2.80        1.78      0.27 o 
   3  -4  12      324.69      319.93      3.79 o 
   4  -4  12       10.43       12.04      0.67 o 
   5  -4  12        8.41        6.91      0.66 o 
   6  -4  12      313.66      320.54      7.92 o 
   7  -4  12        0.81       -0.27      0.38 o 
   8  -4  12       18.07       16.35      1.50 o 
  -9  -3  12        0.42        0.87      0.63 o 
  -8  -3  12        5.29        4.63      0.50 o 
  -7  -3  12        0.55       -0.39      0.39 o 
  -6  -3  12       32.18       36.30      1.31 o 
  -5  -3  12      417.46      412.63      6.71 o 
  -4  -3  12      183.87      191.61      3.38 o 
  -3  -3  12       19.60       12.37      1.18 o 
  -2  -3  12      171.65      166.33      2.59 o 
  -1  -3  12        1.08       -0.25      0.25 o 
   0  -3  12      662.37      622.34      7.11 o 
   1  -3  12      299.06      261.83      3.43 o 
   2  -3  12      129.43      143.35      1.89 o 
   3  -3  12       11.48       12.91      0.62 o 
   4  -3  12       87.14       93.58      1.43 o 
   5  -3  12       26.47       31.76      0.79 o 
   6  -3  12      127.23      131.15      3.73 o 
   7  -3  12       25.55       24.42      0.98 o 
   8  -3  12        0.27       -0.02      0.46 o 
  -9  -2  12       19.02       23.97      1.82 o 
  -8  -2  12       47.42       49.03      1.54 o 
  -7  -2  12        3.00        1.03      0.45 o 
  -6  -2  12       86.27       92.80      2.07 o 
  -5  -2  12      204.05      209.01      3.69 o 
  -4  -2  12       16.88       16.01      1.00 o 
  -3  -2  12       17.31       12.31      0.81 o 
  -2  -2  12      353.56      351.13      4.95 o 
  -1  -2  12        6.87        3.03      0.31 o 
   0  -2  12      333.15      320.27      3.80 o 
   1  -2  12      140.19      136.00      1.84 o 
   2  -2  12        3.50        1.67      0.23 o 
   3  -2  12       60.66       51.89      0.91 o 
   4  -2  12       20.28       19.40      0.66 o 
   5  -2  12      120.14      121.43      1.75 o 
   6  -2  12        5.20        4.03      0.64 o 
   7  -2  12        1.47        1.62      0.48 o 
   8  -2  12      103.07       95.68      3.52 o 
  -9  -1  12       43.98       48.26      2.22 o 
  -8  -1  12       17.44       19.25      1.17 o 
  -7  -1  12       36.77       38.57      1.34 o 
  -6  -1  12        5.08        1.26      0.42 o 
  -5  -1  12        2.93        2.25      0.42 o 
  -4  -1  12      119.28      125.30      2.43 o 
  -3  -1  12      498.60      491.88      6.81 o 
  -2  -1  12       82.71       78.76      1.49 o 
  -1  -1  12      161.04      156.69      2.20 o 
   0  -1  12       41.41       32.85      0.74 o 
   1  -1  12      217.74      201.05      2.36 o 
   2  -1  12      254.34      238.94      3.14 o 
   3  -1  12        2.42        1.36      0.26 o 
   4  -1  12        8.94       10.46      0.60 o 
   5  -1  12        3.67        2.18      0.26 o 
   6  -1  12       12.33       15.31      0.76 o 
   7  -1  12        6.18        7.66      1.19 o 
   8  -1  12        7.46        6.83      0.96 o 
  -9   0  12       28.73       32.20      1.90 o 
  -8   0  12        0.47        0.55      0.45 o 
  -7   0  12      154.57      159.37      3.02 o 
  -6   0  12        4.21        2.89      0.45 o 
  -5   0  12        1.00        0.39      0.36 o 
  -4   0  12       58.43       56.87      1.48 o 
  -3   0  12       33.30       33.51      1.04 o 
  -2   0  12       19.36       16.40      0.85 o 
  -1   0  12       97.44       88.11      1.56 o 
   0   0  12       54.15       53.26      1.11 o 
   1   0  12       10.61        4.50      0.71 o 
   2   0  12        0.02        0.31      0.52 o 
   3   0  12        0.05        0.12      0.25 o 
   4   0  12        9.34        6.25      0.60 o 
   5   0  12      105.11      107.17      1.61 o 
   6   0  12       42.81       41.57      0.91 o 
   7   0  12       33.99       38.01      1.17 o 
   8   0  12       12.10       14.16      1.47 o 
  -9   1  12        3.58        3.09      0.71 o 
  -8   1  12       77.30       91.73      2.10 o 
  -7   1  12       81.26      100.25      2.21 o 
  -6   1  12        6.98        3.24      0.45 o 
  -5   1  12       49.57       52.02      1.45 o 
  -4   1  12       38.90       34.11      1.17 o 
  -3   1  12       30.35       34.28      1.11 o 
  -2   1  12      447.09      438.58      5.51 o 
  -1   1  12       20.40       16.79      0.85 o 
   0   1  12        1.66       -0.39      0.48 o 
   1   1  12        4.66        0.84      0.38 o 
   2   1  12      335.38      337.73      4.34 o 
   3   1  12      196.47      191.89      2.63 o 
   4   1  12       29.82       30.36      1.11 o 
   5   1  12       75.67       78.34      1.96 o 
   6   1  12       47.82       49.51      1.11 o 
   7   1  12        8.19        9.10      0.89 o 
  -8   2  12      168.09      196.62      3.58 o 
  -7   2  12       15.08       23.77      1.17 o 
  -6   2  12       19.55       15.91      1.09 o 
  -5   2  12      121.92      139.75      2.69 o 
  -4   2  12      118.25      123.37      2.43 o 
  -3   2  12       25.99       27.00      1.06 o 
  -2   2  12        6.94        9.81      0.75 o 
  -1   2  12      106.94      111.29      1.91 o 
   0   2  12      494.67      504.41      5.82 o 
   1   2  12       37.67       33.36      0.98 o 
   2   2  12      230.05      231.87      3.39 o 
   3   2  12       98.34       95.43      1.90 o 
   4   2  12       59.99       67.25      1.79 o 
   5   2  12        1.35        0.55      0.26 o 
   6   2  12        5.68        3.19      0.31 o 
   7   2  12       45.91       47.73      2.60 o 
  -8   3  12        0.08        0.12      0.42 o 
  -7   3  12        6.52        9.01      1.01 o 
  -6   3  12       86.82       96.36      2.13 o 
  -5   3  12        0.04       -0.55      0.55 o 
  -4   3  12      192.81      183.76      3.30 o 
  -3   3  12       63.26       72.86      1.68 o 
  -2   3  12       46.17       52.90      1.34 o 
  -1   3  12       26.68       21.66      0.87 o 
   0   3  12      119.24      107.20      2.15 o 
   1   3  12      539.15      523.68      7.28 o 
   2   3  12        1.68        0.18      0.68 o 
   3   3  12      134.07      128.83      1.96 o 
   4   3  12       24.10       26.95      0.84 o 
   5   3  12        5.25        3.72      0.32 o 
   6   3  12       40.45       38.58      1.02 o 
  -8   4  12       22.59       31.45      1.34 o 
  -7   4  12       36.79       43.10      1.43 o 
  -6   4  12       12.77       18.06      1.09 o 
  -5   4  12       88.50       82.16      1.93 o 
  -4   4  12      131.74      128.00      2.54 o 
  -3   4  12        0.06       -0.10      0.36 o 
  -2   4  12       78.02       79.96      1.73 o 
  -1   4  12        2.25        2.40      0.40 o 
   0   4  12        9.40        3.64      0.47 o 
   1   4  12       73.43       66.01      1.47 o 
   2   4  12        7.82        3.13      0.87 o 
   3   4  12       62.42       58.74      1.45 o 
   4   4  12       19.94       21.61      0.86 o 
   5   4  12       24.34       21.95      0.81 o 
   6   4  12        3.92        2.47      0.36 o 
  -7   5  12       16.46       19.95      1.20 o 
  -6   5  12       18.71       23.48      1.23 o 
  -5   5  12       82.77       91.04      2.10 o 
  -4   5  12       38.35       41.37      1.37 o 
  -3   5  12       36.63       36.02      1.23 o 
  -2   5  12       25.40       24.50      1.06 o 
  -1   5  12       12.43        8.78      1.34 o 
   0   5  12        1.57       -0.51      0.51 o 
   1   5  12       58.96       55.77      1.45 o 
   2   5  12        0.03        0.65      0.79 o 
   3   5  12      111.46       93.74      1.86 o 
   4   5  12      105.50      103.48      1.96 o 
   5   5  12      107.44      120.21      2.35 o 
  -6   6  12       12.52       18.80      1.17 o 
  -5   6  12       25.44       24.82      1.23 o 
  -4   6  12        3.74        0.32      0.63 o 
  -3   6  12       67.57       58.28      1.59 o 
  -2   6  12       19.10       19.28      1.27 o 
  -1   6  12       37.07       40.58      1.98 o 
   0   6  12       51.43       50.10      1.71 o 
   1   6  12       32.56       30.06      1.75 o 
   2   6  12       43.87       39.26      1.67 o 
   3   6  12        7.88        4.49      0.59 o 
   4   6  12        5.45        2.62      0.57 o 
  -5   7  12        1.11        1.08      0.42 o 
  -4   7  12      133.28      164.54      3.16 o 
  -3   7  12       21.78       30.23      1.42 o 
  -2   7  12       76.80       77.69      2.77 o 
  -1   7  12       44.33       43.67      2.06 o 
   0   7  12       37.28       38.43      1.57 o 
   1   7  12        0.54        0.45      0.57 o 
   2   7  12       20.42       23.12      1.43 o 
   3   7  12        4.12        1.36      0.56 o 
  -3   8  12        4.26        2.61      0.71 o 
  -2   8  12        4.78        0.32      0.71 o 
  -1   8  12        0.00       -0.63      0.63 o 
   0   8  12       49.13       49.92      1.86 o 
   1   8  12       11.76       14.70      1.33 o 
  -1 -12  13       10.66       14.32      1.74 o 
   0 -12  13      162.16      173.33      4.75 o 
   1 -12  13       49.29       49.60      2.22 o 
  -3 -11  13        6.90        3.96      0.79 o 
  -2 -11  13       46.59       42.64      2.14 o 
  -1 -11  13        5.28        3.88      0.71 o 
   0 -11  13       25.23       30.46      1.82 o 
   1 -11  13       60.91       54.90      2.29 o 
   2 -11  13        6.11        4.90      0.71 o 
   3 -11  13        5.13        1.23      0.53 o 
  -5 -10  13        0.44       -0.47      0.47 o 
  -4 -10  13       74.40       70.54      1.87 o 
  -3 -10  13        1.85        1.36      0.47 o 
  -2 -10  13        8.97        4.27      0.71 o 
  -1 -10  13       28.02       26.74      1.74 o 
   0 -10  13        0.62        0.63      0.63 o 
   1 -10  13       79.20       70.49      2.45 o 
   2 -10  13      138.35      162.14      3.40 o 
   3 -10  13        2.89       -0.51      0.51 o 
   4 -10  13       15.23       11.46      1.16 o 
   5 -10  13       14.27        4.43      0.95 o 
  -6  -9  13       74.02       77.47      2.77 o 
  -5  -9  13        7.32       10.36      1.17 o 
  -4  -9  13      188.28      196.97      5.89 o 
  -3  -9  13       29.99       27.63      1.26 o 
  -2  -9  13       62.73       61.00      2.93 o 
  -1  -9  13      147.26      148.25      4.03 o 
   0  -9  13        9.44        9.57      1.34 o 
   1  -9  13      141.72      151.08      3.21 o 
   2  -9  13       50.10       49.43      1.63 o 
   3  -9  13      101.48       99.71      2.81 o 
   4  -9  13       72.52       82.19      2.11 o 
  -6  -8  13        3.91        3.42      0.50 o 
  -5  -8  13       56.06       59.92      1.71 o 
  -4  -8  13        1.96        0.46      0.44 o 
  -3  -8  13        0.43       -0.39      0.39 o 
  -2  -8  13        3.44        1.20      0.42 o 
  -1  -8  13        5.43        1.27      0.55 o 
   0  -8  13      135.24      132.95      2.52 o 
   1  -8  13       76.66       83.17      1.80 o 
   2  -8  13      142.14      155.26      2.92 o 
   3  -8  13      251.52      245.32      4.65 o 
   4  -8  13      204.14      228.79      7.14 o 
   5  -8  13       18.37       15.51      0.98 o 
   6  -8  13        1.73       -0.35      0.35 o 
  -7  -7  13       13.81       18.99      1.28 o 
  -6  -7  13       48.32       58.92      1.76 o 
  -5  -7  13       88.78       96.49      2.18 o 
  -4  -7  13        0.01        0.10      0.42 o 
  -3  -7  13        6.66        0.79      0.39 o 
  -2  -7  13        0.81       -0.36      0.36 o 
  -1  -7  13       18.91       15.56      1.10 o 
   0  -7  13       41.62       37.91      1.19 o 
   1  -7  13        0.68        0.90      0.37 o 
   2  -7  13      315.31      338.86      6.26 o 
   3  -7  13       18.98       23.12      1.03 o 
   4  -7  13        0.46        0.33      0.36 o 
   5  -7  13        2.28        0.59      0.35 o 
   6  -7  13       10.86        8.86      0.83 o 
   7  -7  13       13.15        9.96      1.14 o 
  -7  -6  13       11.02        5.30      0.79 o 
  -6  -6  13       10.99       14.21      1.20 o 
  -5  -6  13       10.38       13.30      1.11 o 
  -4  -6  13       42.27       42.76      1.40 o 
  -3  -6  13        0.03       -0.36      0.36 o 
  -2  -6  13       16.08       12.93      1.30 o 
  -1  -6  13        0.36       -0.20      0.26 o 
   0  -6  13       37.71       32.15      0.96 o 
   1  -6  13       62.64       73.60      1.30 o 
   2  -6  13      255.54      257.73      3.72 o 
   3  -6  13        0.03        0.37      0.35 o 
   4  -6  13      320.06      342.46      5.91 o 
   5  -6  13        5.84        3.49      0.43 o 
   6  -6  13       58.91       60.31      1.37 o 
   7  -6  13       13.22       13.52      1.27 o 
  -8  -5  13        0.06       -0.47      0.47 o 
  -7  -5  13        0.08       -0.40      0.45 o 
  -6  -5  13        0.02        0.59      0.45 o 
  -5  -5  13       16.63       16.91      1.42 o 
  -4  -5  13       41.71       46.15      1.43 o 
  -3  -5  13       53.00       58.27      1.51 o 
  -2  -5  13       79.60       96.01      1.75 o 
  -1  -5  13      172.85      141.66      2.07 o 
   0  -5  13        2.05        0.42      0.37 o 
   1  -5  13       24.36       21.13      0.74 o 
   2  -5  13        1.50        0.87      0.32 o 
   3  -5  13      119.51      124.47      1.87 o 
   4  -5  13       56.20       55.59      1.20 o 
   5  -5  13       66.38       64.29      1.31 o 
   6  -5  13       53.03       58.06      1.40 o 
   7  -5  13       21.36       14.85      1.08 o 
  -8  -4  13       70.27       73.14      1.96 o 
  -7  -4  13       49.12       52.88      1.65 o 
  -6  -4  13        0.42       -0.33      0.42 o 
  -5  -4  13      411.82      412.99      6.74 o 
  -4  -4  13       43.11       47.69      1.40 o 
  -3  -4  13      358.20      359.66      5.85 o 
  -2  -4  13      160.06      146.10      2.35 o 
  -1  -4  13       42.94       38.96      1.00 o 
   0  -4  13      163.39      172.58      2.66 o 
   1  -4  13       14.66        5.59      0.67 o 
   2  -4  13       47.05       43.37      1.06 o 
   3  -4  13      216.38      210.60      2.83 o 
   4  -4  13       54.53       45.57      1.01 o 
   5  -4  13      216.53      223.69      3.65 o 
   6  -4  13      181.26      202.15      2.99 o 
   7  -4  13       31.39       28.17      1.23 o 
  -8  -3  13       74.99       80.50      1.99 o 
  -7  -3  13        0.97       -0.32      0.45 o 
  -6  -3  13       17.87       12.33      1.11 o 
  -5  -3  13       31.48       35.58      1.31 o 
  -4  -3  13       42.92       41.56      1.31 o 
  -3  -3  13       36.49       33.96      1.17 o 
  -2  -3  13        6.76        2.93      0.41 o 
  -1  -3  13       88.50       96.77      1.69 o 
   0  -3  13       33.34       38.62      1.03 o 
   1  -3  13       84.37       57.37      1.22 o 
   2  -3  13       95.63       84.42      1.40 o 
   3  -3  13       19.19       17.80      0.71 o 
   4  -3  13      143.37      140.91      2.01 o 
   5  -3  13      108.20      114.92      1.71 o 
   6  -3  13        0.00        0.37      0.29 o 
   7  -3  13       17.33       21.16      0.96 o 
  -8  -2  13        9.71        5.30      0.79 o 
  -7  -2  13       98.19      109.05      2.35 o 
  -6  -2  13       65.52       64.48      1.71 o 
  -5  -2  13        0.01       -0.47      0.55 o 
  -4  -2  13        0.12       -0.36      0.36 o 
  -3  -2  13        7.17        5.17      1.86 o 
  -2  -2  13       33.68       33.81      1.00 o 
  -1  -2  13      207.40      188.52      2.86 o 
   0  -2  13       25.48       18.60      0.95 o 
   1  -2  13       46.29       45.89      1.11 o 
   2  -2  13        0.01       -0.26      0.26 o 
   3  -2  13        1.67        0.29      0.27 o 
   4  -2  13       32.99       35.30      0.82 o 
   5  -2  13        0.10       -0.11      0.26 o 
   6  -2  13       42.99       41.78      0.85 o 
   7  -2  13       15.10       15.62      0.87 o 
  -8  -1  13       18.32       19.10      1.26 o 
  -7  -1  13       50.03       52.18      1.57 o 
  -6  -1  13        0.09       -0.42      0.42 o 
  -5  -1  13       21.71       21.88      1.15 o 
  -4  -1  13       84.74       92.49      1.99 o 
  -3  -1  13       58.17       52.18      1.40 o 
  -2  -1  13      113.82      103.88      1.83 o 
  -1  -1  13      101.31      100.62      1.77 o 
   0  -1  13      381.99      373.72      5.24 o 
   1  -1  13      164.02      177.78      2.28 o 
   2  -1  13       24.85       19.17      0.70 o 
   3  -1  13      221.39      201.07      2.75 o 
   4  -1  13        0.08       -0.03      0.26 o 
   5  -1  13       30.94       31.78      0.84 o 
   6  -1  13       45.95       51.26      1.18 o 
   7  -1  13        0.00        0.35      0.40 o 
  -8   0  13       62.60       68.52      1.85 o 
  -7   0  13        1.79        0.44      0.45 o 
  -6   0  13       54.20       53.64      1.62 o 
  -5   0  13       38.26       34.04      1.31 o 
  -4   0  13       17.10       18.16      1.03 o 
  -3   0  13      146.07      144.38      2.68 o 
  -2   0  13        1.07        1.53      0.30 o 
  -1   0  13       95.17       96.62      1.60 o 
   0   0  13       52.01       43.75      1.64 o 
   1   0  13        0.45        0.89      0.82 o 
   2   0  13      102.47       98.92      1.62 o 
   3   0  13        0.45        0.01      0.30 o 
   4   0  13        0.15        0.10      0.29 o 
   5   0  13        5.40        3.65      0.39 o 
   6   0  13       10.76       14.52      0.72 o 
   7   0  13       23.30       25.97      1.08 o 
  -8   1  13       16.27       24.18      1.46 o 
  -7   1  13       46.23       56.77      1.68 o 
  -6   1  13      184.65      203.07      3.69 o 
  -5   1  13       57.00       55.13      1.59 o 
  -4   1  13       21.40       13.07      1.00 o 
  -3   1  13       57.92       48.59      1.34 o 
  -2   1  13       82.43       80.74      1.73 o 
  -1   1  13      361.69      346.73      4.46 o 
   0   1  13      240.17      237.57      6.17 o 
   1   1  13      377.97      377.77      4.86 o 
   2   1  13      391.33      388.28      6.75 o 
   3   1  13       70.17       79.78      1.79 o 
   4   1  13       52.27       52.36      1.10 o 
   5   1  13       73.67       72.81      1.75 o 
   6   1  13        2.86        1.35      0.30 o 
  -8   2  13        0.23       -0.36      0.45 o 
  -7   2  13       64.49       68.09      1.98 o 
  -6   2  13       12.17       16.31      1.17 o 
  -5   2  13       26.58       37.70      1.37 o 
  -4   2  13       85.05       84.58      1.90 o 
  -3   2  13        5.96        2.61      0.63 o 
  -2   2  13        0.32        0.08      0.32 o 
  -1   2  13       56.01       61.31      1.77 o 
   0   2  13       48.12       47.60      1.42 o 
   1   2  13       97.70       97.55      1.85 o 
   2   2  13       92.84       96.02      1.63 o 
   3   2  13        0.23       -0.09      0.30 o 
   4   2  13        0.06        0.03      0.30 o 
   5   2  13        2.39        1.07      0.30 o 
   6   2  13        4.64        2.27      0.33 o 
  -7   3  13        0.63        1.94      0.45 o 
  -6   3  13       31.01       37.21      1.90 o 
  -5   3  13      195.70      218.35      3.89 o 
  -4   3  13       91.93      104.41      2.24 o 
  -3   3  13       40.81       51.03      1.50 o 
  -2   3  13       26.43       24.59      1.06 o 
  -1   3  13       64.91       63.29      2.22 o 
   0   3  13        0.39       -0.16      0.50 o 
   1   3  13       72.51       68.51      1.51 o 
   2   3  13        0.90        0.44      0.53 o 
   3   3  13       14.38       13.15      0.87 o 
   4   3  13        7.24        4.09      0.36 o 
   5   3  13       10.12        8.83      0.76 o 
  -7   4  13        3.39        3.48      0.47 o 
  -6   4  13       76.27       89.65      2.10 o 
  -5   4  13      148.49      165.73      3.16 o 
  -4   4  13        0.63        1.82      0.44 o 
  -3   4  13      103.98      118.90      2.40 o 
  -2   4  13        7.59       10.01      0.89 o 
  -1   4  13        5.34        3.09      0.63 o 
   0   4  13        0.32        0.16      0.55 o 
   1   4  13        0.12       -0.47      0.47 o 
   2   4  13      326.79      346.56      5.07 o 
   3   4  13       48.17       45.48      1.31 o 
   4   4  13       32.00       35.42      1.27 o 
   5   4  13       23.93       31.61      1.18 o 
  -6   5  13        1.10        1.28      0.47 o 
  -5   5  13       25.56       33.03      1.40 o 
  -4   5  13       39.70       46.49      1.51 o 
  -3   5  13       46.28       53.02      1.53 o 
  -2   5  13        0.64       -0.32      0.63 o 
  -1   5  13       39.36       44.06      1.98 o 
   0   5  13        0.51       -0.37      0.50 o 
   1   5  13        6.69        3.88      0.67 o 
   2   5  13        5.96        3.25      0.47 o 
   3   5  13        9.54        4.95      0.63 o 
   4   5  13        4.70        2.99      0.63 o 
  -5   6  13        2.58        3.43      0.47 o 
  -4   6  13       73.05       98.36      2.24 o 
  -3   6  13        0.89        2.14      0.79 o 
  -2   6  13      101.07      117.16      3.56 o 
  -1   6  13       45.42       59.25      2.37 o 
   0   6  13        0.26       -0.48      0.63 o 
   1   6  13        7.82        9.03      1.78 o 
   2   6  13       14.59       16.94      1.33 o 
   3   6  13        2.81        1.75      1.38 o 
  -3   7  13       23.57       26.42      1.98 o 
  -2   7  13      124.56      139.95      4.03 o 
  -1   7  13        5.33        2.06      0.71 o 
   0   7  13       14.25       12.40      1.35 o 
  -1 -11  14       37.91       45.09      2.22 o 
   0 -11  14       47.74       52.13      2.29 o 
   1 -11  14      141.55      161.07      4.43 o 
  -3 -10  14        5.56        1.19      0.71 o 
  -2 -10  14       51.26       48.02      2.22 o 
  -1 -10  14       30.33       31.17      1.82 o 
   0 -10  14      102.26      108.46      3.32 o 
   1 -10  14      143.65      151.97      4.19 o 
   2 -10  14       62.94       67.64      2.53 o 
   3 -10  14       48.44       57.60      1.84 o 
  -5  -9  14      224.15      236.58      4.28 o 
  -4  -9  14       70.53       79.63      2.01 o 
  -3  -9  14       41.13       40.27      2.14 o 
  -2  -9  14       35.33       29.43      1.82 o 
  -1  -9  14        9.36        5.38      0.71 o 
   0  -9  14       86.85       90.74      2.85 o 
   1  -9  14       39.41       47.86      2.06 o 
   2  -9  14       61.04       74.21      2.33 o 
   3  -9  14      269.51      301.25      5.72 o 
   4  -9  14        0.42       -0.87      0.87 o 
  -5  -8  14       19.41       20.04      1.29 o 
  -4  -8  14       46.06       50.17      1.86 o 
  -3  -8  14      269.13      285.15      5.10 o 
  -2  -8  14       26.27       19.22      1.58 o 
  -1  -8  14        1.01        1.03      0.63 o 
   0  -8  14       24.89       20.81      1.58 o 
   1  -8  14      113.70      130.55      3.92 o 
   2  -8  14      104.26      110.49      2.53 o 
   3  -8  14       70.84       73.22      2.01 o 
   4  -8  14      101.85      119.56      3.32 o 
   5  -8  14       28.51       24.99      1.13 o 
  -6  -7  14       67.32       68.82      1.93 o 
  -5  -7  14        0.00        0.20      0.45 o 
  -4  -7  14      189.23      196.00      4.31 o 
  -3  -7  14       84.28       74.44      1.84 o 
  -2  -7  14       23.76       22.23      1.66 o 
  -1  -7  14       46.58       38.53      1.82 o 
   0  -7  14       24.31       21.94      1.21 o 
   1  -7  14       46.24       37.25      1.66 o 
   2  -7  14      124.41      135.98      2.92 o 
   3  -7  14       23.44       25.48      1.27 o 
   4  -7  14       86.43      104.43      2.07 o 
   5  -7  14       23.53       25.89      1.13 o 
   6  -7  14        5.70        3.45      0.45 o 
  -7  -6  14        0.55        0.87      0.50 o 
  -6  -6  14       76.56       84.03      2.07 o 
  -5  -6  14        0.05       -0.35      0.42 o 
  -4  -6  14        0.02       -0.31      0.42 o 
  -3  -6  14      251.88      260.87      4.47 o 
  -2  -6  14      202.94      204.63      4.11 o 
  -1  -6  14       42.10       32.75      1.83 o 
   1  -6  14       53.95       48.35      1.30 o 
   2  -6  14       71.50       78.27      1.72 o 
   3  -6  14       98.53      117.48      2.21 o 
   4  -6  14       31.94       34.43      1.19 o 
   5  -6  14       13.44       13.81      0.98 o 
   6  -6  14       20.36       22.08      1.04 o 
  -7  -5  14        0.02       -0.39      0.47 o 
  -6  -5  14        1.70       -0.05      0.47 o 
  -5  -5  14       62.90       64.88      2.06 o 
  -4  -5  14       40.41       52.12      1.51 o 
  -3  -5  14      198.60      198.20      3.52 o 
  -2  -5  14      395.77      375.59      7.27 o 
  -1  -5  14       13.71       19.05      1.39 o 
   0  -5  14       29.78       28.04      2.06 o 
   1  -5  14       31.67       26.62      1.04 o 
   2  -5  14        5.11        2.96      0.36 o 
   3  -5  14       30.41       29.68      0.97 o 
   4  -5  14       28.96       29.70      0.99 o 
   5  -5  14      123.24      122.01      2.02 o 
   6  -5  14       25.71       30.33      1.07 o 
  -7  -4  14        6.53        5.24      0.71 o 
  -6  -4  14       46.86       40.61      1.48 o 
  -5  -4  14       64.60       68.29      1.82 o 
  -4  -4  14       41.54       46.34      1.45 o 
  -3  -4  14      327.04      339.80      5.59 o 
  -2  -4  14       52.09       51.04      1.43 o 
  -1  -4  14      362.29      362.92      5.82 o 
   0  -4  14      175.28      165.59      3.02 o 
   1  -4  14        9.19        2.07      0.36 o 
   2  -4  14       21.45       17.31      0.82 o 
   3  -4  14       46.19       39.86      1.29 o 
   4  -4  14      316.92      335.53      4.33 o 
   5  -4  14      224.55      246.13      3.53 o 
   6  -4  14        7.45        7.09      1.12 o 
  -7  -3  14       13.95       11.40      1.15 o 
  -6  -3  14        3.33        0.83      0.71 o 
  -5  -3  14       35.01       29.69      1.31 o 
  -4  -3  14       24.25       21.19      1.11 o 
  -3  -3  14       10.05       10.17      0.95 o 
  -2  -3  14      163.95      181.06      5.18 o 
  -1  -3  14        2.48        0.81      0.40 o 
   0  -3  14        0.25        0.32      0.79 o 
   1  -3  14       31.82       19.42      0.88 o 
   2  -3  14       13.30        7.92      0.83 o 
   3  -3  14        0.00       -0.57      0.57 o 
   4  -3  14      179.43      172.54      2.41 o 
   5  -3  14        0.01        0.74      0.32 o 
   6  -3  14       69.42       78.02      3.22 o 
  -7  -2  14       99.11      110.64      2.41 o 
  -6  -2  14       39.07       37.29      1.43 o 
  -5  -2  14       79.42       76.48      1.87 o 
  -4  -2  14       73.36       76.87      1.84 o 
  -3  -2  14       16.83       12.67      0.95 o 
  -2  -2  14      137.24      143.22      2.65 o 
  -1  -2  14        4.20        4.02      0.51 o 
   0  -2  14      325.71      328.79      5.35 o 
   1  -2  14       86.76       86.18      1.93 o 
   2  -2  14        2.44        0.33      0.31 o 
   3  -2  14      123.61      107.23      1.71 o 
   4  -2  14        0.34        0.33      0.27 o 
   5  -2  14        7.88        7.04      0.87 o 
   6  -2  14       54.59       61.04      1.27 o 
  -7  -1  14        1.36        0.59      0.47 o 
  -6  -1  14       41.60       41.52      1.48 o 
  -5  -1  14      128.88      132.65      2.85 o 
  -4  -1  14       83.11       95.60      2.07 o 
  -3  -1  14        7.34        9.46      0.89 o 
  -2  -1  14       34.54       37.12      1.23 o 
  -1  -1  14       26.15       21.64      1.27 o 
   0  -1  14       36.35       33.67      2.00 o 
   1  -1  14        0.45        0.16      0.83 o 
   2  -1  14       47.01       45.12      0.98 o 
   3  -1  14      141.68      129.78      1.81 o 
   4  -1  14        0.02       -0.12      0.31 o 
   5  -1  14       11.17       12.20      0.75 o 
   6  -1  14        0.92        0.61      0.32 o 
  -7   0  14       39.83       40.06      1.48 o 
  -6   0  14      235.58      261.19      4.59 o 
  -4   0  14       45.58       50.11      1.74 o 
  -3   0  14        6.27        3.34      0.42 o 
  -2   0  14        0.67        0.82      0.32 o 
  -1   0  14      293.50      310.93      6.84 o 
   0   0  14        2.05        3.32      0.41 o 
   1   0  14      257.48      251.16      3.41 o 
   2   0  14      180.55      189.19      2.67 o 
   3   0  14        1.09        1.64      0.34 o 
   4   0  14        3.96        3.09      0.34 o 
   5   0  14      144.59      140.34      2.07 o 
   6   0  14        8.96        9.47      0.75 o 
  -7   1  14        3.11        1.61      0.47 o 
  -6   1  14        9.19        2.34      0.59 o 
  -5   1  14      154.45      156.99      3.02 o 
  -4   1  14       14.69       14.60      1.06 o 
  -3   1  14      131.88      124.12      2.43 o 
  -2   1  14       18.26       19.62      1.50 o 
  -1   1  14        0.07       -0.31      0.41 o 
   0   1  14        0.60       -0.45      0.45 o 
   1   1  14      507.80      521.76      7.33 o 
   2   1  14       62.46       64.35      1.65 o 
   3   1  14       25.25       26.43      0.91 o 
   4   1  14        1.82        1.23      0.32 o 
   5   1  14       19.08       20.99      0.88 o 
  -7   2  14       19.50       28.39      1.31 o 
  -6   2  14       56.55       54.06      1.65 o 
  -5   2  14       52.09       47.19      1.56 o 
  -4   2  14        0.97        0.34      0.42 o 
  -3   2  14       72.54       72.30      1.73 o 
  -2   2  14       27.72       24.68      1.58 o 
  -1   2  14        3.51        1.82      0.63 o 
   0   2  14       85.46       78.79      2.45 o 
   1   2  14       18.46       18.41      1.35 o 
   2   2  14        0.30       -0.07      0.66 o 
   3   2  14       19.25       19.01      0.96 o 
   4   2  14        7.43        8.78      0.94 o 
   5   2  14        0.87        0.34      0.35 o 
  -6   3  14        3.46        1.60      0.47 o 
  -5   3  14        5.28        4.03      0.53 o 
  -4   3  14      104.42      114.81      2.43 o 
  -3   3  14      116.34      127.85      2.54 o 
  -2   3  14        1.23        0.47      0.55 o 
  -1   3  14       11.52       10.60      1.42 o 
   0   3  14        0.17       -0.55      0.55 o 
   1   3  14       35.27       35.74      1.32 o 
   2   3  14       58.89       57.09      2.18 o 
   3   3  14        2.83        1.68      0.45 o 
   4   3  14       15.36       16.98      1.06 o 
  -5   4  14       21.61       25.18      1.26 o 
  -4   4  14      135.94      138.34      2.77 o 
  -3   4  14        1.71        0.79      0.71 o 
  -2   4  14       26.88       25.71      1.74 o 
  -1   4  14       10.68        8.78      1.42 o 
   0   4  14        6.36        4.51      0.71 o 
   1   4  14       35.66       30.66      1.56 o 
   2   4  14      100.12      112.91      2.14 o 
   3   4  14       43.84       43.06      1.42 o 
  -4   5  14        0.15       -0.40      0.71 o 
  -3   5  14      200.73      253.00      6.41 o 
  -2   5  14      143.12      170.56      4.67 o 
  -1   5  14        2.50        1.74      0.71 o 
   0   5  14        1.73        0.00      0.63 o 
   1   5  14       11.18        7.74      1.98 o 
   2   5  14        1.44        0.04      0.57 o 
  -2   6  14       90.31      115.03      3.64 o 
  -1   6  14       26.66       31.01      1.98 o 
   0   6  14       32.49       32.44      1.98 o 
  -1 -10  15        1.91       -0.40      0.63 o 
   0 -10  15        1.66        0.40      0.63 o 
   1 -10  15       22.19       25.24      1.82 o 
  -3  -9  15       15.53       12.82      1.74 o 
  -2  -9  15       12.73        9.57      1.58 o 
  -1  -9  15        0.90       -0.16      0.55 o 
   0  -9  15        1.91        0.55      0.63 o 
   1  -9  15       82.05       92.40      2.93 o 
   2  -9  15        3.21        2.58      0.54 o 
   3  -9  15        2.20        1.56      0.54 o 
  -4  -8  15       33.21       36.63      2.14 o 
  -3  -8  15       56.91       65.66      2.61 o 
  -2  -8  15       64.11       70.17      2.61 o 
  -1  -8  15       18.95       14.48      1.50 o 
   0  -8  15        0.04       -0.55      0.55 o 
   1  -8  15        0.73       -0.34      0.48 o 
   2  -8  15       57.14       65.49      1.90 o 
   3  -8  15      188.86      233.64      4.58 o 
   4  -8  15        0.18       -0.47      0.87 o 
  -5  -7  15        5.38        2.60      0.53 o 
  -4  -7  15        4.27        2.17      0.47 o 
  -3  -7  15      115.50      119.77      3.64 o 
  -2  -7  15       37.50       41.77      2.06 o 
  -1  -7  15        9.67        3.56      0.71 o 
   0  -7  15        0.51       -0.40      0.55 o 
   1  -7  15        2.52       -0.04      0.47 o 
   2  -7  15        9.78       12.37      1.14 o 
   3  -7  15       53.82       65.26      1.88 o 
   4  -7  15        1.09        1.95      0.53 o 
  -5  -6  15       37.29       33.03      1.82 o 
  -4  -6  15      183.61      187.39      3.47 o 
  -3  -6  15      342.25      347.06      8.23 o 
  -2  -6  15        3.64        9.97      1.50 o 
  -1  -6  15      116.65      105.30      3.16 o 
   0  -6  15       15.49       10.26      1.16 o 
   1  -6  15        2.58        0.44      0.47 o 
   2  -6  15        0.01       -0.40      0.40 o 
   3  -6  15       47.83       47.01      1.54 o 
   4  -6  15      161.64      180.23      3.08 o 
   5  -6  15      104.72      145.96      2.60 o 
  -6  -5  15        1.93       -0.47      0.47 o 
  -5  -5  15       61.57       68.05      1.98 o 
  -4  -5  15      138.07      136.02      3.96 o 
  -3  -5  15      115.66      116.29      3.48 o 
  -2  -5  15        0.43        0.79      0.63 o 
  -1  -5  15      313.20      304.22      5.93 o 
   0  -5  15       12.22        5.46      0.59 o 
   1  -5  15       40.53       45.39      1.67 o 
   2  -5  15       51.05       45.25      1.32 o 
   3  -5  15       57.44       50.60      1.24 o 
   4  -5  15        7.19       12.53      0.93 o 
   5  -5  15        4.08       10.81      1.15 o 
  -6  -4  15        4.61        1.12      0.59 o 
  -5  -4  15        8.64        5.65      0.55 o 
  -4  -4  15        0.02        0.00      0.63 o 
  -3  -4  15       13.98       15.90      1.58 o 
  -2  -4  15      115.85      110.12      3.24 o 
  -1  -4  15      124.68      116.27      2.75 o 
   0  -4  15       49.23       41.56      2.43 o 
   1  -4  15      165.55      147.98      2.73 o 
   2  -4  15       41.15       37.22      1.24 o 
   3  -4  15        2.14       -0.18      0.34 o 
   4  -4  15        0.12       -0.01      0.34 o 
   5  -4  15       18.55       26.18      0.96 o 
  -6  -3  15        0.01       -0.71      0.71 o 
  -5  -3  15       12.50        4.83      0.53 o 
  -4  -3  15       45.46       47.19      1.48 o 
  -3  -3  15       71.23       82.99      2.77 o 
  -2  -3  15       97.31       99.36      3.09 o 
  -1  -3  15       65.76       76.30      2.14 o 
   0  -3  15      129.98      142.33      2.71 o 
   1  -3  15        4.33        0.85      0.49 o 
   2  -3  15       28.30       26.40      1.14 o 
   3  -3  15       18.45       15.97      0.80 o 
   4  -3  15       12.28        9.63      0.72 o 
   5  -3  15       17.65       20.35      0.89 o 
  -6  -2  15      186.49      208.38      3.83 o 
  -5  -2  15       64.49       68.55      1.82 o 
  -4  -2  15        0.73       -0.47      0.63 o 
  -3  -2  15        2.06        1.49      0.38 o 
  -2  -2  15       77.21       85.84      2.77 o 
  -1  -2  15      137.62      130.78      3.00 o 
   0  -2  15      159.73      147.24      2.77 o 
   1  -2  15        5.04        3.42      0.70 o 
   2  -2  15       88.67       77.76      1.62 o 
   3  -2  15       11.82        6.04      0.72 o 
   4  -2  15        1.38        1.07      0.35 o 
   5  -2  15        4.18        2.69      0.35 o 
  -6  -1  15       24.18       38.13      1.48 o 
  -5  -1  15       61.07       53.29      1.65 o 
  -4  -1  15        5.30        1.02      0.44 o 
  -3  -1  15       19.86       15.11      1.58 o 
  -2  -1  15       49.70       43.83      1.98 o 
  -1  -1  15      273.97      308.53      7.28 o 
   0  -1  15      173.41      186.82      3.38 o 
   1  -1  15       51.35       54.82      1.56 o 
   2  -1  15        0.24       -0.29      0.36 o 
   3  -1  15      131.03      149.81      2.07 o 
   4  -1  15       41.78       42.83      1.49 o 
   5  -1  15        1.03        0.50      0.31 o 
  -6   0  15        4.43        4.19      0.71 o 
  -5   0  15       43.48       41.01      1.45 o 
  -4   0  15      176.92      195.43      3.55 o 
  -3   0  15        0.02       -0.32      0.55 o 
  -2   0  15       11.18       11.55      1.42 o 
  -1   0  15        0.01        0.16      0.55 o 
   0   0  15       65.18       69.49      1.60 o 
   1   0  15      312.93      327.20      4.73 o 
   2   0  15        0.26        1.15      0.48 o 
   3   0  15       43.74       47.54      1.28 o 
   4   0  15      110.45      104.91      1.73 o 
   5   0  15       11.00       10.45      0.81 o 
  -6   1  15        0.50        0.84      0.47 o 
  -5   1  15       92.53      104.02      2.29 o 
  -4   1  15       22.79       20.25      1.23 o 
  -3   1  15       93.80       94.54      3.01 o 
  -2   1  15        0.17        0.00      0.55 o 
  -1   1  15        0.02        0.00      0.55 o 
   0   1  15        5.66        4.32      0.71 o 
   1   1  15       91.53      101.91      1.97 o 
   2   1  15       13.08       15.36      0.95 o 
   3   1  15       26.19       27.64      1.09 o 
   4   1  15       40.47       36.32      1.23 o 
  -5   2  15       20.52       26.20      1.62 o 
  -4   2  15      157.69      164.39      3.13 o 
  -3   2  15      117.87      116.61      3.56 o 
  -2   2  15        9.19        3.64      0.71 o 
  -1   2  15        0.26        0.00      0.55 o 
   0   2  15        1.96        0.76      0.53 o 
   1   2  15       11.74       11.55      0.97 o 
   2   2  15       11.97        6.16      0.64 o 
   3   2  15        2.40        1.92      0.47 o 
  -4   3  15       25.15       23.42      1.90 o 
  -3   3  15       19.40       19.38      1.82 o 
  -2   3  15       69.63       72.54      2.61 o 
  -1   3  15       10.89        9.73      1.50 o 
   0   3  15       19.67       19.05      2.57 o 
   1   3  15        9.19        5.76      0.71 o 
   2   3  15        0.03        0.50      0.48 o 
  -3   4  15       14.76        6.33      0.87 o 
  -2   4  15       41.80       39.24      2.14 o 
  -1   4  15        6.15        4.11      0.71 o 
   0   4  15        0.55       -0.32      0.63 o 
   1   4  15        2.91        1.07      0.87 o 
  -2  -8  16        0.42       -0.63      0.63 o 
  -1  -8  16        9.41        9.18      1.58 o 
   0  -8  16        8.44       10.36      1.50 o 
   1  -8  16        0.21       -0.55      0.55 o 
   2  -8  16        6.76        3.62      0.60 o 
  -3  -7  16        6.48        3.16      0.79 o 
  -2  -7  16       37.07       34.26      1.98 o 
  -1  -7  16       50.62       50.95      2.22 o 
   0  -7  16        0.41       -0.55      0.55 o 
   1  -7  16       16.33       18.04      1.58 o 
   2  -7  16       18.43       17.04      1.24 o 
   3  -7  16        0.17        0.04      0.48 o 
  -4  -6  16      221.78      253.39      6.41 o 
  -3  -6  16       20.77       25.08      1.82 o 
  -2  -6  16       95.47      103.87      3.24 o 
  -1  -6  16       25.05       31.25      1.82 o 
   0  -6  16       22.82       25.63      1.66 o 
   1  -6  16       10.25        4.43      0.59 o 
   2  -6  16       12.47       14.98      1.21 o 
   3  -6  16       11.13        6.55      1.23 o 
  -5  -5  16        4.40        2.45      0.79 o 
  -4  -5  16       56.68       52.21      2.45 o 
  -3  -5  16        5.50        3.80      0.71 o 
  -2  -5  16        5.55        3.16      0.71 o 
  -1  -5  16        0.02        0.32      0.63 o 
   0  -5  16       26.91       28.95      1.74 o 
   1  -5  16       69.96       70.84      2.00 o 
   2  -5  16       10.64        5.06      0.59 o 
   3  -5  16       77.96       82.45      1.87 o 
   4  -5  16        7.54        4.16      0.53 o 
  -5  -4  16       39.88       35.47      1.51 o 
  -4  -4  16        0.75       -0.71      0.71 o 
  -3  -4  16        2.17        0.40      0.63 o 
  -2  -4  16        0.74        1.94      0.59 o 
  -1  -4  16       56.70       63.35      1.92 o 
   0  -4  16       40.11       44.98      2.93 o 
   1  -4  16        5.48        0.46      0.63 o 
   2  -4  16       17.00       16.10      1.23 o 
   3  -4  16        0.15        0.71      0.95 o 
   4  -4  16       45.41       42.10      1.23 o 
  -5  -3  16        9.45       13.33      1.78 o 
  -4  -3  16        1.66       -0.08      0.71 o 
  -3  -3  16       21.42       19.07      1.74 o 
  -2  -3  16        2.88        2.06      0.63 o 
  -1  -3  16        8.86        4.66      0.60 o 
   0  -3  16       28.83       25.97      1.74 o 
   1  -3  16      120.40      121.49      2.44 o 
   2  -3  16       14.79       11.25      1.20 o 
   3  -3  16       30.36       23.84      1.82 o 
   4  -3  16        1.41        0.69      0.40 o 
  -5  -2  16      148.90      175.24      3.36 o 
  -4  -2  16       60.37       62.18      2.61 o 
  -3  -2  16       58.43       57.91      2.37 o 
  -2  -2  16       46.26       52.77      2.22 o 
  -1  -2  16        0.01       -0.24      0.95 o 
   0  -2  16       97.01       92.73      2.06 o 
   1  -2  16       63.01       59.18      1.66 o 
   2  -2  16        4.07        1.46      0.53 o 
   3  -2  16      118.31      121.28      2.23 o 
   4  -2  16       21.58       21.53      1.03 o 
  -5  -1  16       89.59       91.61      3.16 o 
  -4  -1  16        0.18        1.50      0.71 o 
  -3  -1  16       40.86       38.05      2.06 o 
  -2  -1  16       20.17       21.04      1.66 o 
  -1  -1  16        1.14        1.16      1.38 o 
   0  -1  16      127.42      127.62      3.01 o 
   1  -1  16        6.04        4.32      0.53 o 
   2  -1  16      201.33      220.50      3.87 o 
   3  -1  16      216.35      224.96      3.16 o 
  -5   0  16        2.03        1.27      0.79 o 
  -4   0  16        5.55        3.96      0.79 o 
  -3   0  16      187.36      203.87      5.30 o 
  -2   0  16       19.90       24.29      1.74 o 
  -1   0  16       31.65       35.52      1.90 o 
   0   0  16        1.10        1.46      1.86 o 
   1   0  16       46.24       54.65      1.43 o 
   2   0  16       91.79       92.13      1.71 o 
   3   0  16       50.56       49.98      1.35 o 
  -4   1  16       37.70       45.65      2.29 o 
  -3   1  16       63.70       63.45      2.61 o 
  -2   1  16        8.36       12.02      1.66 o 
  -1   1  16        3.25        2.22      0.71 o 
   0   1  16        0.11        0.24      0.63 o 
   1   1  16       25.25       25.32      1.51 o 
   2   1  16        2.48        0.00      0.49 o 
  -3   2  16        0.49       -0.71      0.71 o 
  -2   2  16       49.45       51.82      2.29 o 
  -1   2  16       87.61       89.95      2.93 o 
   0   2  16       20.88       24.13      1.74 o 
   1   2  16       28.18       34.26      1.98 o 
   0  -6  17      100.06      102.29      3.24 o 
  -2  -5  17        3.55       10.92      1.74 o 
  -1  -5  17      107.86      114.95      3.56 o 
   0  -5  17        0.63       -0.63      0.63 o 
   1  -5  17        5.32        0.87      0.63 o 
  -2  -4  17       50.14       51.18      2.29 o 
  -1  -4  17      112.52      126.42      3.72 o 
   0  -4  17        0.79        2.45      0.59 o 
   1  -4  17       73.13       77.52      1.89 o 
   2  -4  17        7.48        4.01      0.60 o 
  -3  -3  17       43.83       44.14      2.29 o 
  -2  -3  17        1.22       -0.08      0.71 o 
  -1  -3  17       73.71       80.00      2.27 o 
   0  -3  17       34.77       48.35      1.83 o 
   1  -3  17       17.05       16.75      1.35 o 
   2  -3  17        4.98        2.45      0.71 o 
  -3  -2  17      101.89      125.07      3.80 o 
  -2  -2  17        0.14       -0.63      0.63 o 
  -1  -2  17        1.87        0.79      0.71 o 
   0  -2  17      141.60      154.15      3.47 o 
   1  -2  17        3.24        4.67      1.27 o 
  -2  -1  17       13.49       11.15      1.66 o 
  -1  -1  17       24.83       19.91      1.94 o 
   0  -1  17        0.10       -0.16      0.63 o 
   1  -1  17       22.86       27.47      3.68 o 
  -1   0  17      110.24      124.04      3.96 o 
                                                 
